# Supplementary material for: (E)-3-(2H-1,3-Benzodioxol-5-yl)-1-(7-hy­droxy-5-meth­oxy-2,2-dimethyl­chroman-8-yl)prop-2-en-1-one
Source: Acta Crystallogr Sect E Struct Rep Online. 2011 Aug 11;67(Pt 9):o2301. doi: 10.1107/S1600536811031321 (PMC3200850; doi:10.1107/S1600536811031321)
Supplement: Supplementary file 1 [file e-67-o2301-sup1.cif]

##############################################################################
#                                                                            #
# This CIF contains the data in a paper accepted for publication in          #
# Acta Crystallographica Section E. It conforms to the requirements of       #
# Notes for Authors for Acta Crystallographica Section E, and has been       #
# peer reviewed under the auspices of the IUCr Commission on Journals.       #
#                                                                            #
# Full details of the Crystallographic Information File format               #
# are given in the paper "The Crystallographic Information File (CIF):       #
# a New Standard Archive File for Crystallography" by S. R. Hall, F. H.      #
# Allen and I. D. Brown [Acta Cryst. (1991), A47, 655-685].                  #
#                                                                            #
# The current version of the core CIF dictionary is obtainable from          #
# ftp://ftp.iucr.org/pub/cif_core.dic.                                       #
#                                                                            #
# Software is freely available for graphical display of the structure(s)     #
# in this CIF. For information consult the CIF software page                 #
# http://www.iucr.org/resources/cif/software.                                #
#                                                                            #
# This file may be used for bona fide research purposes within the           #
# scientific community so long as proper attribution is given to the journal # 
# article from which it was obtained.                                        #
#                                                                            #
##############################################################################
data_global
_audit_creation_method     SHELXL-97
_journal_date_recd_electronic     2011-08-02
_journal_date_accepted     2011-08-03
_journal_name_full     'Acta Crystallographica, Section E'
_journal_year     2011
_journal_volume     67
_journal_issue      9
_journal_page_first     o2301
_journal_page_last     o2301
_journal_paper_category     QO
_journal_coeditor_code     HB6346
_publ_contact_author
;
     Dr. Seik Weng Ng
     Department of Chemistry
     University of Malaya
     50603 Kuala Lumpur
     Malaysia
;
_publ_contact_author_email     seikweng@um.edu.my
_publ_contact_author_fax     '03 7967 4193'
_publ_contact_author_phone     '03 7967 6778'
_publ_section_title
;\
(<i>E</i>)-3-(2<i>H</i>-1,3-Benzodioxol-5-yl)-1-(7-hydroxy-5-methoxy-2,2-\
dimethylchroman-8-yl)prop-2-en-1-one
;
loop_
    _publ_author_name
    _publ_author_address
    'Ahmad, Farediah'
;
Department of Chemistry
Universiti Teknologi Malaysia
81310 Skudai, Johor
Malaysia
;
    'Hashim, Nur Athirah'
;
Department of Chemistry
Universiti Teknologi Malaysia
81310 Skudai, Johor
Malaysia
;
    'Basar, Norazah'
;
Department of Chemistry
Universiti Teknologi Malaysia
81310 Skudai, Johor
Malaysia
;
    'Awang, Khalijah'
;
     Department of Chemistry
     University of Malaya
     50603 Kuala Lumpur
     Malaysia
;
    'Ng, Seik Weng'
;
     Department of Chemistry
     University of Malaya
     50603 Kuala Lumpur
     Malaysia
     and
     Chemistry Department
     Faculty of Science
     King Abdulaziz University
     PO Box 80203 Jeddah
     Saudi Arabia
;
data_I
_audit_creation_method     SHELXL-97
_chemical_name_systematic
;
(<i>E</i>)-3-(2<i>H</i>-1,3-benzodioxol-5-yl)-1-(7-hydroxy-5-methoxy-
2,2-dimethylchroman-8-yl)prop-2-en-1-one
;
_chemical_name_common     ?
_chemical_formula_moiety     'C22 H22 O6'
_chemical_formula_sum     'C22 H22 O6'
_chemical_formula_iupac     'C22 H22 O6'
_chemical_formula_weight     382.40
_chemical_melting_point     ?
_symmetry_cell_setting     triclinic
_symmetry_space_group_name_H-M     'P -1'
_symmetry_space_group_name_Hall     '-P 1'
loop_
    _symmetry_equiv_pos_as_xyz
    'x, y, z'
    '-x, -y, -z'
_cell_length_a     9.4531(7)
_cell_length_b     10.4462(8)
_cell_length_c     10.8426(8)
_cell_angle_alpha     113.8660(10)
_cell_angle_beta     90.1200(10)
_cell_angle_gamma     109.8820(10)
_cell_volume     908.55(12)
_cell_formula_units_Z     2
_cell_measurement_reflns_used     3990
_cell_measurement_theta_min     2.30
_cell_measurement_theta_max     28.28
_cell_measurement_temperature     100(2)
_exptl_crystal_description     block
_exptl_crystal_colour     'yellow orange'
_exptl_crystal_size_max     0.35
_exptl_crystal_size_mid     0.25
_exptl_crystal_size_min     0.05
_exptl_crystal_density_diffrn     1.398
_exptl_crystal_density_meas     ?
_exptl_crystal_density_method     'not measured'
_exptl_crystal_F_000     404
_exptl_absorpt_coefficient_mu     0.102
_exptl_absorpt_correction_type     none
_diffrn_ambient_temperature     100(2)
_diffrn_radiation_type     MoK\a
_diffrn_radiation_wavelength     0.71073
_diffrn_radiation_source     'fine-focus sealed tube'
_diffrn_radiation_monochromator     graphite
_diffrn_measurement_device_type     'Bruker SMART APEX CCD'
_diffrn_measurement_method     \w
_diffrn_detector_area_resol_mean     ?
_diffrn_reflns_number     8722
_diffrn_reflns_av_R_equivalents     0.0277
_diffrn_reflns_av_sigmaI/netI     0.0357
_diffrn_reflns_theta_min     2.30
_diffrn_reflns_theta_max     27.50
_diffrn_reflns_theta_full     27.50
_diffrn_measured_fraction_theta_max     0.993
_diffrn_measured_fraction_theta_full     0.993
_diffrn_reflns_limit_h_min     -12
_diffrn_reflns_limit_h_max     12
_diffrn_reflns_limit_k_min     -13
_diffrn_reflns_limit_k_max     13
_diffrn_reflns_limit_l_min     -12
_diffrn_reflns_limit_l_max     14
_diffrn_standards_number     0
_diffrn_standards_interval_count     0
_diffrn_standards_interval_time     0
_diffrn_standards_decay_%     0
_reflns_number_total     4141
_reflns_number_gt     3554
_reflns_threshold_expression     I>2\s(I)
_refine_ls_structure_factor_coef     Fsqd
_refine_ls_matrix_type     full
_refine_ls_R_factor_all     0.0498
_refine_ls_R_factor_gt     0.0431
_refine_ls_wR_factor_gt     0.1190
_refine_ls_wR_factor_ref     0.1258
_refine_ls_goodness_of_fit_ref     1.030
_refine_ls_restrained_S_all     1.030
_refine_ls_number_reflns     4141
_refine_ls_number_parameters     257
_refine_ls_number_restraints     1
_refine_ls_hydrogen_treatment     mixed
_refine_ls_weighting_scheme     calc
_refine_ls_weighting_details
         'calc w=1/[\s^2^(Fo^2^)+(0.0704P)^2^+0.3083P] where P=(Fo^2^+2Fc^2^)/3'
_atom_sites_solution_hydrogens     geom
_atom_sites_solution_primary     direct
_atom_sites_solution_secondary     difmap
_refine_ls_shift/su_max     0.001
_refine_ls_shift/su_mean     0.001
_refine_diff_density_max     0.332
_refine_diff_density_min     -0.339
_refine_ls_extinction_method     none
_refine_ls_extinction_coef     ?
loop_
    _atom_type_symbol
    _atom_type_description
    _atom_type_scat_dispersion_real
    _atom_type_scat_dispersion_imag
    _atom_type_scat_source
    'C' 'C' 0.0033 0.0016
                         'International Tables Vol C Tables 4.2.6.8 and 6.1.1.4'
    'H' 'H' 0.0000 0.0000
                         'International Tables Vol C Tables 4.2.6.8 and 6.1.1.4'
    'O' 'O' 0.0106 0.0060
                         'International Tables Vol C Tables 4.2.6.8 and 6.1.1.4'
_computing_data_collection     'APEX2 (Bruker, 2009)'
_computing_cell_refinement     'SAINT (Bruker, 2009)'
_computing_data_reduction     'SAINT (Bruker, 2009)'
_computing_structure_solution     'SHELXS97 (Sheldrick, 2008)'
_computing_structure_refinement     'SHELXL97 (Sheldrick, 2008)'
_computing_molecular_graphics     'X-SEED (Barbour, 2001)'
_computing_publication_material     'publCIF (Westrip, 2010)'
loop_
    _atom_site_type_symbol
    _atom_site_label
    _atom_site_fract_x
    _atom_site_fract_y
    _atom_site_fract_z
    _atom_site_U_iso_or_equiv
    _atom_site_adp_type
    _atom_site_calc_flag
    _atom_site_refinement_flags
    _atom_site_occupancy
    _atom_site_symmetry_multiplicity
    _atom_site_disorder_assembly
    _atom_site_disorder_group
    O O1 0.24900(10) 0.26722(10) 0.37397(9) 0.0175(2) Uani d . 1 1 . .
    O O2 0.14558(11) 0.35255(11) 0.81933(9) 0.0212(2) Uani d . 1 1 . .
    O O3 0.65288(11) 0.43380(11) 0.73541(10) 0.0205(2) Uani d D 1 1 . .
    H H3 0.695(2) 0.423(2) 0.6631(14) 0.041(5) Uiso d D 1 1 . .
    O O4 0.70562(11) 0.37601(11) 0.50151(10) 0.0202(2) Uani d . 1 1 . .
    O O5 0.54846(12) 0.07418(12) -0.34009(10) 0.0248(2) Uani d . 1 1 . .
    O O6 0.33410(11) 0.02763(12) -0.23687(9) 0.0236(2) Uani d . 1 1 . .
    C C1 0.08521(14) 0.19138(15) 0.32290(13) 0.0173(3) Uani d . 1 1 . .
    C C2 0.06859(17) 0.19318(18) 0.18445(14) 0.0246(3) Uani d . 1 1 . .
    H H2A 0.0903 0.2968 0.1971 0.037 Uiso calc R 1 1 . .
    H H2B -0.0358 0.1293 0.1361 0.037 Uiso calc R 1 1 . .
    H H2C 0.1405 0.1547 0.1308 0.037 Uiso calc R 1 1 . .
    C C3 0.03668(17) 0.03067(15) 0.30829(15) 0.0238(3) Uani d . 1 1 . .
    H H3A 0.0422 0.0322 0.3992 0.036 Uiso calc R 1 1 . .
    H H3B 0.1048 -0.0163 0.2569 0.036 Uiso calc R 1 1 . .
    H H3C -0.0682 -0.0274 0.2594 0.036 Uiso calc R 1 1 . .
    C C4 0.00435(15) 0.28290(15) 0.42117(13) 0.0169(3) Uani d . 1 1 . .
    H H4A -0.1065 0.2362 0.3862 0.020 Uiso calc R 1 1 . .
    H H4B 0.0423 0.3864 0.4273 0.020 Uiso calc R 1 1 . .
    C C5 0.03195(15) 0.28986(16) 0.56239(13) 0.0193(3) Uani d . 1 1 . .
    H H5A 0.0064 0.3728 0.6305 0.023 Uiso calc R 1 1 . .
    H H5B -0.0353 0.1941 0.5633 0.023 Uiso calc R 1 1 . .
    C C6 0.19652(15) 0.31572(14) 0.60088(13) 0.0166(3) Uani d . 1 1 . .
    C C7 0.29656(15) 0.30719(14) 0.50733(13) 0.0150(3) Uani d . 1 1 . .
    C C8 0.45543(14) 0.34365(14) 0.54542(12) 0.0147(3) Uani d . 1 1 . .
    C C9 0.50582(15) 0.39096(14) 0.68644(13) 0.0165(3) Uani d . 1 1 . .
    C C10 0.40485(16) 0.39162(15) 0.77956(13) 0.0181(3) Uani d . 1 1 . .
    H H10 0.4402 0.4177 0.8718 0.022 Uiso calc R 1 1 . .
    C C11 0.25254(15) 0.35386(14) 0.73640(13) 0.0171(3) Uani d . 1 1 . .
    C C12 0.19315(18) 0.38194(19) 0.95672(14) 0.0267(3) Uani d . 1 1 . .
    H H12A 0.1055 0.3751 1.0053 0.040 Uiso calc R 1 1 . .
    H H12B 0.2718 0.4834 1.0033 0.040 Uiso calc R 1 1 . .
    H H12C 0.2347 0.3074 0.9556 0.040 Uiso calc R 1 1 . .
    C C13 0.56815(15) 0.33381(14) 0.45276(13) 0.0163(3) Uani d . 1 1 . .
    C C14 0.52921(15) 0.27293(15) 0.30357(13) 0.0185(3) Uani d . 1 1 . .
    H H14 0.4253 0.2236 0.2613 0.022 Uiso calc R 1 1 . .
    C C15 0.63933(15) 0.28671(14) 0.22708(13) 0.0171(3) Uani d . 1 1 . .
    H H15 0.7415 0.3368 0.2738 0.021 Uiso calc R 1 1 . .
    C C16 0.61775(15) 0.23228(14) 0.07876(13) 0.0169(3) Uani d . 1 1 . .
    C C17 0.74549(16) 0.25991(15) 0.01505(14) 0.0198(3) Uani d . 1 1 . .
    H H17 0.8436 0.3131 0.0699 0.024 Uiso calc R 1 1 . .
    C C18 0.73502(16) 0.21236(16) -0.12671(14) 0.0216(3) Uani d . 1 1 . .
    H H18 0.8229 0.2326 -0.1688 0.026 Uiso calc R 1 1 . .
    C C19 0.59114(16) 0.13521(15) -0.20110(13) 0.0189(3) Uani d . 1 1 . .
    C C20 0.46250(15) 0.10673(14) -0.13959(14) 0.0179(3) Uani d . 1 1 . .
    C C21 0.47095(15) 0.15306(15) -0.00160(13) 0.0185(3) Uani d . 1 1 . .
    H H21 0.3817 0.1329 0.0388 0.022 Uiso calc R 1 1 . .
    C C22 0.38461(16) 0.01443(15) -0.36479(14) 0.0215(3) Uani d . 1 1 . .
    H H22A 0.3466 0.0718 -0.4011 0.026 Uiso calc R 1 1 . .
    H H22B 0.3454 -0.0927 -0.4325 0.026 Uiso calc R 1 1 . .
loop_
    _atom_site_aniso_label
    _atom_site_aniso_U_11
    _atom_site_aniso_U_22
    _atom_site_aniso_U_33
    _atom_site_aniso_U_12
    _atom_site_aniso_U_13
    _atom_site_aniso_U_23
    O1 0.0143(5) 0.0245(5) 0.0121(4) 0.0059(4) 0.0001(3) 0.0074(4)
    O2 0.0229(5) 0.0284(5) 0.0128(4) 0.0087(4) 0.0059(4) 0.0100(4)
    O3 0.0173(5) 0.0277(5) 0.0145(5) 0.0067(4) -0.0005(4) 0.0088(4)
    O4 0.0163(5) 0.0251(5) 0.0179(5) 0.0075(4) 0.0015(4) 0.0081(4)
    O5 0.0244(5) 0.0304(5) 0.0141(5) 0.0068(4) 0.0046(4) 0.0071(4)
    O6 0.0191(5) 0.0315(5) 0.0141(5) 0.0048(4) 0.0009(4) 0.0078(4)
    C1 0.0131(6) 0.0203(6) 0.0164(6) 0.0044(5) 0.0003(5) 0.0073(5)
    C2 0.0212(7) 0.0356(8) 0.0157(6) 0.0103(6) 0.0000(5) 0.0102(6)
    C3 0.0218(7) 0.0203(7) 0.0268(7) 0.0081(6) 0.0020(6) 0.0077(6)
    C4 0.0140(6) 0.0199(6) 0.0176(6) 0.0060(5) 0.0016(5) 0.0091(5)
    C5 0.0172(6) 0.0244(7) 0.0173(6) 0.0084(5) 0.0044(5) 0.0095(5)
    C6 0.0177(6) 0.0177(6) 0.0147(6) 0.0062(5) 0.0031(5) 0.0076(5)
    C7 0.0170(6) 0.0145(6) 0.0135(6) 0.0053(5) 0.0007(5) 0.0065(5)
    C8 0.0161(6) 0.0152(6) 0.0127(6) 0.0054(5) 0.0015(5) 0.0062(5)
    C9 0.0182(6) 0.0143(6) 0.0153(6) 0.0049(5) -0.0002(5) 0.0058(5)
    C10 0.0226(7) 0.0196(6) 0.0120(6) 0.0073(5) 0.0007(5) 0.0072(5)
    C11 0.0202(7) 0.0165(6) 0.0140(6) 0.0058(5) 0.0035(5) 0.0070(5)
    C12 0.0299(8) 0.0412(9) 0.0154(7) 0.0162(7) 0.0080(6) 0.0158(6)
    C13 0.0179(6) 0.0148(6) 0.0165(6) 0.0064(5) 0.0023(5) 0.0067(5)
    C14 0.0175(6) 0.0206(6) 0.0155(6) 0.0067(5) 0.0008(5) 0.0063(5)
    C15 0.0182(6) 0.0174(6) 0.0166(6) 0.0078(5) 0.0024(5) 0.0072(5)
    C16 0.0200(7) 0.0172(6) 0.0159(6) 0.0088(5) 0.0049(5) 0.0077(5)
    C17 0.0176(6) 0.0220(6) 0.0190(7) 0.0074(5) 0.0027(5) 0.0082(5)
    C18 0.0209(7) 0.0247(7) 0.0202(7) 0.0097(6) 0.0084(5) 0.0097(5)
    C19 0.0243(7) 0.0184(6) 0.0139(6) 0.0093(5) 0.0044(5) 0.0060(5)
    C20 0.0180(6) 0.0169(6) 0.0179(6) 0.0062(5) 0.0024(5) 0.0070(5)
    C21 0.0186(7) 0.0214(6) 0.0163(6) 0.0080(5) 0.0051(5) 0.0085(5)
    C22 0.0248(7) 0.0209(6) 0.0152(6) 0.0067(6) 0.0035(5) 0.0059(5)
_geom_special_details
;
All e.s.d.'s (except the e.s.d. in the dihedral angle between two l.s. planes)
are estimated using the full covariance matrix. The cell e.s.d.'s are taken
into account individually in the estimation of e.s.d.'s in distances, angles
and torsion angles; correlations between e.s.d.'s in cell parameters are only
used when they are defined by crystal symmetry. An approximate (isotropic)
treatment of cell e.s.d.'s is used for estimating e.s.d.'s involving l.s.
planes.
;
loop_
    _geom_bond_atom_site_label_1
    _geom_bond_atom_site_label_2
    _geom_bond_site_symmetry_2
    _geom_bond_distance
    _geom_bond_publ_flag
    O1 C7 . 1.3595(15) ?
    O1 C1 . 1.4625(15) ?
    O2 C11 . 1.3548(16) ?
    O2 C12 . 1.4314(16) ?
    O3 C9 . 1.3402(16) ?
    O3 H3 . 0.862(9) ?
    O4 C13 . 1.2576(16) ?
    O5 C19 . 1.3730(16) ?
    O5 C22 . 1.4373(18) ?
    O6 C20 . 1.3696(16) ?
    O6 C22 . 1.4365(16) ?
    C1 C2 . 1.5174(18) ?
    C1 C4 . 1.5197(18) ?
    C1 C3 . 1.5214(19) ?
    C2 H2A . 0.9800 ?
    C2 H2B . 0.9800 ?
    C2 H2C . 0.9800 ?
    C3 H3A . 0.9800 ?
    C3 H3B . 0.9800 ?
    C3 H3C . 0.9800 ?
    C4 C5 . 1.5209(18) ?
    C4 H4A . 0.9900 ?
    C4 H4B . 0.9900 ?
    C5 C6 . 1.5125(18) ?
    C5 H5A . 0.9900 ?
    C5 H5B . 0.9900 ?
    C6 C7 . 1.3854(18) ?
    C6 C11 . 1.4063(18) ?
    C7 C8 . 1.4325(18) ?
    C8 C9 . 1.4262(17) ?
    C8 C13 . 1.4666(18) ?
    C9 C10 . 1.3905(18) ?
    C10 C11 . 1.3817(19) ?
    C10 H10 . 0.9500 ?
    C12 H12A . 0.9800 ?
    C12 H12B . 0.9800 ?
    C12 H12C . 0.9800 ?
    C13 C14 . 1.4705(18) ?
    C14 C15 . 1.3382(19) ?
    C14 H14 . 0.9500 ?
    C15 C16 . 1.4597(17) ?
    C15 H15 . 0.9500 ?
    C16 C17 . 1.3952(19) ?
    C16 C21 . 1.4143(19) ?
    C17 C18 . 1.4025(19) ?
    C17 H17 . 0.9500 ?
    C18 C19 . 1.369(2) ?
    C18 H18 . 0.9500 ?
    C19 C20 . 1.3893(19) ?
    C20 C21 . 1.3662(18) ?
    C21 H21 . 0.9500 ?
    C22 H22A . 0.9900 ?
    C22 H22B . 0.9900 ?
loop_
    _geom_angle_atom_site_label_1
    _geom_angle_atom_site_label_2
    _geom_angle_atom_site_label_3
    _geom_angle_site_symmetry_1
    _geom_angle_site_symmetry_3
    _geom_angle
    _geom_angle_publ_flag
    C7 O1 C1 . . 117.71(10) ?
    C11 O2 C12 . . 117.22(11) ?
    C9 O3 H3 . . 102.1(14) ?
    C19 O5 C22 . . 106.19(10) ?
    C20 O6 C22 . . 106.22(10) ?
    O1 C1 C2 . . 104.22(10) ?
    O1 C1 C4 . . 108.14(10) ?
    C2 C1 C4 . . 111.23(11) ?
    O1 C1 C3 . . 108.13(10) ?
    C2 C1 C3 . . 111.03(11) ?
    C4 C1 C3 . . 113.57(11) ?
    C1 C2 H2A . . 109.5 ?
    C1 C2 H2B . . 109.5 ?
    H2A C2 H2B . . 109.5 ?
    C1 C2 H2C . . 109.5 ?
    H2A C2 H2C . . 109.5 ?
    H2B C2 H2C . . 109.5 ?
    C1 C3 H3A . . 109.5 ?
    C1 C3 H3B . . 109.5 ?
    H3A C3 H3B . . 109.5 ?
    C1 C3 H3C . . 109.5 ?
    H3A C3 H3C . . 109.5 ?
    H3B C3 H3C . . 109.5 ?
    C1 C4 C5 . . 110.62(10) ?
    C1 C4 H4A . . 109.5 ?
    C5 C4 H4A . . 109.5 ?
    C1 C4 H4B . . 109.5 ?
    C5 C4 H4B . . 109.5 ?
    H4A C4 H4B . . 108.1 ?
    C6 C5 C4 . . 110.81(11) ?
    C6 C5 H5A . . 109.5 ?
    C4 C5 H5A . . 109.5 ?
    C6 C5 H5B . . 109.5 ?
    C4 C5 H5B . . 109.5 ?
    H5A C5 H5B . . 108.1 ?
    C7 C6 C11 . . 118.26(12) ?
    C7 C6 C5 . . 122.07(11) ?
    C11 C6 C5 . . 119.64(11) ?
    O1 C7 C6 . . 121.27(12) ?
    O1 C7 C8 . . 116.29(11) ?
    C6 C7 C8 . . 122.42(12) ?
    C9 C8 C7 . . 116.06(11) ?
    C9 C8 C13 . . 117.93(11) ?
    C7 C8 C13 . . 126.00(11) ?
    O3 C9 C10 . . 116.51(11) ?
    O3 C9 C8 . . 121.58(12) ?
    C10 C9 C8 . . 121.89(12) ?
    C11 C10 C9 . . 119.26(12) ?
    C11 C10 H10 . . 120.4 ?
    C9 C10 H10 . . 120.4 ?
    O2 C11 C10 . . 123.78(12) ?
    O2 C11 C6 . . 114.34(12) ?
    C10 C11 C6 . . 121.87(12) ?
    O2 C12 H12A . . 109.5 ?
    O2 C12 H12B . . 109.5 ?
    H12A C12 H12B . . 109.5 ?
    O2 C12 H12C . . 109.5 ?
    H12A C12 H12C . . 109.5 ?
    H12B C12 H12C . . 109.5 ?
    O4 C13 C8 . . 119.09(11) ?
    O4 C13 C14 . . 117.30(11) ?
    C8 C13 C14 . . 123.58(12) ?
    C15 C14 C13 . . 120.33(12) ?
    C15 C14 H14 . . 119.8 ?
    C13 C14 H14 . . 119.8 ?
    C14 C15 C16 . . 126.31(13) ?
    C14 C15 H15 . . 116.8 ?
    C16 C15 H15 . . 116.8 ?
    C17 C16 C21 . . 119.31(12) ?
    C17 C16 C15 . . 118.98(12) ?
    C21 C16 C15 . . 121.71(12) ?
    C16 C17 C18 . . 122.70(13) ?
    C16 C17 H17 . . 118.7 ?
    C18 C17 H17 . . 118.7 ?
    C19 C18 C17 . . 116.28(13) ?
    C19 C18 H18 . . 121.9 ?
    C17 C18 H18 . . 121.9 ?
    C18 C19 O5 . . 128.42(13) ?
    C18 C19 C20 . . 121.91(12) ?
    O5 C19 C20 . . 109.67(12) ?
    C21 C20 O6 . . 127.62(12) ?
    C21 C20 C19 . . 122.44(13) ?
    O6 C20 C19 . . 109.94(11) ?
    C20 C21 C16 . . 117.36(12) ?
    C20 C21 H21 . . 121.3 ?
    C16 C21 H21 . . 121.3 ?
    O5 C22 O6 . . 107.56(10) ?
    O5 C22 H22A . . 110.2 ?
    O6 C22 H22A . . 110.2 ?
    O5 C22 H22B . . 110.2 ?
    O6 C22 H22B . . 110.2 ?
    H22A C22 H22B . . 108.5 ?
loop_
    _geom_torsion_atom_site_label_1
    _geom_torsion_atom_site_label_2
    _geom_torsion_atom_site_label_3
    _geom_torsion_atom_site_label_4
    _geom_torsion_site_symmetry_1
    _geom_torsion_site_symmetry_2
    _geom_torsion_site_symmetry_3
    _geom_torsion_site_symmetry_4
    _geom_torsion
    _geom_torsion_publ_flag
    C7 O1 C1 C2 . . . . 168.34(10) ?
    C7 O1 C1 C4 . . . . 49.90(13) ?
    C7 O1 C1 C3 . . . . -73.46(13) ?
    O1 C1 C4 C5 . . . . -61.88(13) ?
    C2 C1 C4 C5 . . . . -175.75(11) ?
    C3 C1 C4 C5 . . . . 58.13(15) ?
    C1 C4 C5 C6 . . . . 42.19(14) ?
    C4 C5 C6 C7 . . . . -10.10(17) ?
    C4 C5 C6 C11 . . . . 168.08(11) ?
    C1 O1 C7 C6 . . . . -17.72(17) ?
    C1 O1 C7 C8 . . . . 163.98(10) ?
    C11 C6 C7 O1 . . . . 178.33(11) ?
    C5 C6 C7 O1 . . . . -3.47(19) ?
    C11 C6 C7 C8 . . . . -3.48(19) ?
    C5 C6 C7 C8 . . . . 174.72(12) ?
    O1 C7 C8 C9 . . . . 177.73(10) ?
    C6 C7 C8 C9 . . . . -0.54(18) ?
    O1 C7 C8 C13 . . . . -3.51(18) ?
    C6 C7 C8 C13 . . . . 178.22(12) ?
    C7 C8 C9 O3 . . . . -177.31(11) ?
    C13 C8 C9 O3 . . . . 3.82(18) ?
    C7 C8 C9 C10 . . . . 4.29(18) ?
    C13 C8 C9 C10 . . . . -174.58(11) ?
    O3 C9 C10 C11 . . . . 177.68(11) ?
    C8 C9 C10 C11 . . . . -3.84(19) ?
    C12 O2 C11 C10 . . . . -4.53(19) ?
    C12 O2 C11 C6 . . . . 176.54(11) ?
    C9 C10 C11 O2 . . . . -179.33(12) ?
    C9 C10 C11 C6 . . . . -0.49(19) ?
    C7 C6 C11 O2 . . . . -176.98(11) ?
    C5 C6 C11 O2 . . . . 4.77(17) ?
    C7 C6 C11 C10 . . . . 4.07(19) ?
    C5 C6 C11 C10 . . . . -174.18(12) ?
    C9 C8 C13 O4 . . . . -4.41(18) ?
    C7 C8 C13 O4 . . . . 176.85(11) ?
    C9 C8 C13 C14 . . . . 173.88(11) ?
    C7 C8 C13 C14 . . . . -4.9(2) ?
    O4 C13 C14 C15 . . . . -11.16(19) ?
    C8 C13 C14 C15 . . . . 170.52(12) ?
    C13 C14 C15 C16 . . . . -179.92(11) ?
    C14 C15 C16 C17 . . . . 178.18(13) ?
    C14 C15 C16 C21 . . . . -1.5(2) ?
    C21 C16 C17 C18 . . . . 0.1(2) ?
    C15 C16 C17 C18 . . . . -179.65(12) ?
    C16 C17 C18 C19 . . . . -0.5(2) ?
    C17 C18 C19 O5 . . . . -178.80(13) ?
    C17 C18 C19 C20 . . . . 0.6(2) ?
    C22 O5 C19 C18 . . . . -176.32(13) ?
    C22 O5 C19 C20 . . . . 4.25(14) ?
    C22 O6 C20 C21 . . . . 176.72(13) ?
    C22 O6 C20 C19 . . . . -3.77(14) ?
    C18 C19 C20 C21 . . . . -0.2(2) ?
    O5 C19 C20 C21 . . . . 179.23(12) ?
    C18 C19 C20 O6 . . . . -179.78(12) ?
    O5 C19 C20 O6 . . . . -0.31(15) ?
    O6 C20 C21 C16 . . . . 179.26(12) ?
    C19 C20 C21 C16 . . . . -0.19(19) ?
    C17 C16 C21 C20 . . . . 0.27(18) ?
    C15 C16 C21 C20 . . . . 179.99(12) ?
    C19 O5 C22 O6 . . . . -6.49(14) ?
    C20 O6 C22 O5 . . . . 6.31(13) ?
loop_
    _geom_hbond_atom_site_label_D
    _geom_hbond_atom_site_label_H
    _geom_hbond_atom_site_label_A
    _geom_hbond_site_symmetry_A
    _geom_hbond_distance_DH
    _geom_hbond_distance_HA
    _geom_hbond_distance_DA
    _geom_hbond_angle_DHA
    _geom_hbond_publ_flag
    O3 H3 O4 . 0.860(10)
                       1.630(10)
                               2.4530(10)
                                        158(2) yes
