# Supplementary material for: (E)-3-(2H-1,3-Benzodioxol-5-yl)-1-(7-hy­droxy-5-meth­oxy-2,2-dimethyl­chroman-8-yl)prop-2-en-1-one
Source: Acta Crystallogr Sect E Struct Rep Online. 2011 Aug 11;67(Pt 9):o2301. doi: 10.1107/S1600536811031321 (PMC3200850; doi:10.1107/S1600536811031321)
Supplement: Supplementary file 2 [file e-67-o2301-Isup2.hkl]

# 
# h,k,l, Fc-squared, Fo-squared, sigma(Fo-squared) and status flag 
# 
data_I
_shelx_title '  P-1' 
_shelx_refln_list_code          4 
_shelx_F_calc_maximum      198.15 
_exptl_crystal_F_000       404.00 
_reflns_d_resolution_high  0.7697 
 
loop_ 
 _symmetry_equiv_pos_as_xyz 
 'x, y, z' 
 '-x, -y, -z' 
 
_cell_length_a     9.4531 
_cell_length_b    10.4462 
_cell_length_c    10.8426 
_cell_angle_alpha 113.866 
_cell_angle_beta   90.120 
_cell_angle_gamma 109.882 
 
_shelx_F_squared_multiplier     1.000 
 
loop_ 
 _refln_index_h 
 _refln_index_k 
 _refln_index_l 
 _refln_F_squared_calc 
 _refln_F_squared_meas 
 _refln_F_squared_sigma 
 _refln_observed_status 
   1   0   0     4377.49     3951.62     80.32 o 
   2   0   0      354.87      354.28      7.45 o 
   3   0   0      397.03      383.30      8.39 o 
   4   0   0      452.39      464.89     10.28 o 
   5   0   0        5.92       15.40      1.27 o 
   6   0   0        7.78       14.18      2.96 o 
   7   0   0        4.06        1.56      1.43 o 
   8   0   0       10.18        9.55      1.42 o 
   9   0   0        3.30        1.59      1.40 o 
  10   0   0       61.60       59.45      3.31 o 
  11   0   0       67.01       73.43      6.06 o 
 -11   1   0        3.00        7.43      2.30 o 
 -10   1   0        5.27        4.45      1.31 o 
  -9   1   0        0.88        1.80      1.04 o 
  -8   1   0       35.34       35.76      2.24 o 
  -7   1   0        5.08        3.72      0.94 o 
  -6   1   0        8.35       10.87      1.16 o 
  -5   1   0      250.12      245.63      6.10 o 
  -4   1   0       81.86       87.57      2.65 o 
  -3   1   0      237.00      238.79      4.30 o 
  -2   1   0    12528.49    10213.42    562.42 o 
  -1   1   0      259.04      233.70      4.02 o 
   0   1   0      135.06      142.74      3.20 o 
   1   1   0      488.05      488.99     10.04 o 
   2   1   0      374.04      395.16      8.36 o 
   3   1   0       43.72       43.68      1.94 o 
   4   1   0       51.44       62.38      3.54 o 
   5   1   0      140.56      160.22      5.34 o 
   6   1   0       88.92      102.11      3.54 o 
   7   1   0      162.37      167.20     10.51 o 
   8   1   0        3.16        4.09      1.14 o 
   9   1   0       16.28       13.68      1.81 o 
  10   1   0       29.74       35.04      2.96 o 
 -11   2   0       80.54       80.99      3.95 o 
 -10   2   0       28.65       28.35      2.46 o 
  -9   2   0       46.22       40.03      2.47 o 
  -8   2   0      734.85      758.05     17.23 o 
  -7   2   0        7.74        3.15      0.91 o 
  -6   2   0      199.99      201.59      4.82 o 
  -5   2   0       71.52       85.19      1.99 o 
  -4   2   0       26.20       26.33      0.91 o 
  -3   2   0      556.76      494.38      8.56 o 
  -2   2   0       92.90       76.08      1.67 o 
  -1   2   0     1910.97     1803.68     29.74 o 
   0   2   0     4799.34     4567.54    130.91 o 
   1   2   0       12.36        9.09      0.99 o 
   2   2   0      965.29      964.35     19.77 o 
   3   2   0       15.95       13.17      0.84 o 
   4   2   0     2714.58     2910.59     58.58 o 
   5   2   0       12.57       12.42      0.90 o 
   6   2   0      377.58      373.79     12.91 o 
   7   2   0      149.96      162.35      7.19 o 
   8   2   0       19.64       24.69      3.08 o 
   9   2   0        8.11        8.39      2.22 o 
  10   2   0       25.27        3.19      1.46 o 
 -12   3   0       52.60       60.73      4.71 o 
 -11   3   0        0.19        1.64      1.28 o 
 -10   3   0       73.97       75.73      3.60 o 
  -9   3   0      135.59      141.92      4.91 o 
  -8   3   0        0.06       -0.71      0.88 o 
  -7   3   0       70.39       65.27      2.73 o 
  -6   3   0      436.49      419.78      7.76 o 
  -5   3   0        4.29        6.04      0.57 o 
  -4   3   0       61.88       53.26      1.50 o 
  -3   3   0      296.96      296.23      5.47 o 
  -2   3   0      556.73      580.00     10.02 o 
  -1   3   0        9.59       10.58      1.30 o 
   0   3   0     5994.00     5817.17    184.07 o 
   1   3   0       82.42       88.98      3.11 o 
   2   3   0      151.16      144.96      3.70 o 
   3   3   0        0.32        2.60      0.57 o 
   4   3   0      440.53      444.31      9.92 o 
   5   3   0      131.25      138.60      3.88 o 
   6   3   0       52.43       24.14      2.89 o 
   7   3   0      155.94       85.61      5.29 o 
   8   3   0        0.00        0.87      0.99 o 
   9   3   0       23.98       20.37      3.37 o 
 -12   4   0       37.98       38.67      3.25 o 
 -11   4   0       64.51       69.66      3.60 o 
 -10   4   0        0.30        1.10      1.05 o 
  -9   4   0       99.99      103.46      4.02 o 
  -8   4   0      630.88      650.22     15.08 o 
  -7   4   0       65.62       75.18      2.17 o 
  -6   4   0       37.40       36.44      1.38 o 
  -5   4   0       22.73       18.06      2.08 o 
  -4   4   0      455.07      418.34      9.39 o 
  -3   4   0      207.84      215.73      4.28 o 
  -2   4   0      379.28      355.84      6.54 o 
  -1   4   0     3188.18     3253.64     65.34 o 
   0   4   0       87.25       88.38      2.58 o 
   1   4   0       24.01       20.51      2.75 o 
   2   4   0       33.20       43.90      2.84 o 
   3   4   0     2105.51     2200.48     53.82 o 
   4   4   0       98.59      107.25      2.83 o 
   5   4   0      155.35      174.53      5.34 o 
   6   4   0       55.98       57.74      2.91 o 
   7   4   0      144.15      156.91      9.41 o 
   8   4   0       10.45       12.33      2.79 o 
   9   4   0       33.95       43.63      5.25 o 
 -12   5   0       51.75       64.65      3.73 o 
 -11   5   0       35.94       36.58      2.99 o 
 -10   5   0      446.77      427.25     11.18 o 
  -9   5   0      713.79      732.36     17.09 o 
  -8   5   0      229.97      220.95      6.45 o 
  -7   5   0      270.53      278.37      5.77 o 
  -6   5   0       42.36       38.16      1.61 o 
  -5   5   0       62.70       74.80      2.14 o 
  -4   5   0        1.29        1.79      0.49 o 
  -3   5   0       13.95       21.27      1.39 o 
  -2   5   0      126.59      105.31      2.57 o 
  -1   5   0      113.93      100.77      2.98 o 
   0   5   0       39.47       30.70      1.86 o 
   1   5   0      335.67      345.53     18.75 o 
   2   5   0        5.21        8.17      1.19 o 
   3   5   0      150.28      163.11      3.86 o 
   4   5   0      604.91      593.91     11.12 o 
   5   5   0       46.88       50.46      2.01 o 
   6   5   0      100.20      106.20      6.42 o 
   7   5   0       35.28       40.24      4.59 o 
   8   5   0       57.98       74.94      5.85 o 
 -12   6   0       16.08       21.40      2.55 o 
 -11   6   0      194.81      198.84      6.73 o 
 -10   6   0       26.60       26.87      2.45 o 
  -9   6   0        2.54        2.90      1.12 o 
  -8   6   0      365.82      358.72      9.35 o 
  -7   6   0        4.47        4.33      0.77 o 
  -6   6   0      223.72      216.37      4.93 o 
  -5   6   0      287.60      281.34      7.09 o 
  -4   6   0      108.25      102.77      2.85 o 
  -3   6   0      422.35      405.64      7.74 o 
  -2   6   0        0.11       -0.15      0.41 o 
  -1   6   0      383.86      368.67      8.62 o 
   0   6   0        3.95        3.36      0.63 o 
   1   6   0       23.25       25.23      1.34 o 
   2   6   0        3.38        6.98      0.88 o 
   3   6   0      380.16      391.77      7.87 o 
   4   6   0       35.27       29.42      1.68 o 
   5   6   0       60.54       63.23      4.77 o 
   6   6   0      101.27      100.34      6.42 o 
   7   6   0       33.39       31.18      4.32 o 
 -11   7   0       18.35       22.01      4.79 o 
 -10   7   0       13.60       14.76      1.96 o 
  -9   7   0       11.55       13.96      1.83 o 
  -8   7   0       65.90       60.04      2.28 o 
  -7   7   0       10.53       15.70      1.78 o 
  -6   7   0      154.74      141.98      3.66 o 
  -5   7   0      115.45      102.80      3.18 o 
  -4   7   0      299.56      285.28      5.98 o 
  -3   7   0      462.02      425.29      8.26 o 
  -2   7   0       30.63       27.17      3.18 o 
  -1   7   0      129.47      135.59      4.07 o 
   0   7   0       17.64       16.17      1.21 o 
   1   7   0      230.66      224.12      5.06 o 
   2   7   0       14.95       16.86      1.35 o 
   3   7   0      116.53      116.54      4.24 o 
   4   7   0       99.39      100.57      3.96 o 
   5   7   0       23.02       18.63      3.23 o 
   6   7   0       61.73       58.80      5.16 o 
 -11   8   0        7.32       10.35      1.91 o 
 -10   8   0       93.50       94.97      4.26 o 
  -9   8   0      126.80      133.85      8.01 o 
  -8   8   0      524.21      501.99     12.61 o 
  -7   8   0       36.82       31.89      1.79 o 
  -6   8   0       36.13       30.97      2.77 o 
  -5   8   0      103.21       97.16      2.92 o 
  -4   8   0      131.48      127.03      3.44 o 
  -3   8   0        6.75        5.51      0.85 o 
  -2   8   0      111.99      109.19      3.70 o 
  -1   8   0       25.83       23.57      3.36 o 
   0   8   0       39.71       41.53      1.86 o 
   1   8   0      163.35      151.43      3.98 o 
   2   8   0        3.95        4.56      1.20 o 
   3   8   0       24.76       24.57      2.27 o 
   4   8   0        0.96        2.23      1.32 o 
   5   8   0        0.12        0.04      1.82 o 
 -11   9   0       16.72       17.69      2.62 o 
 -10   9   0       11.84       12.94      1.97 o 
  -9   9   0      375.37      367.94     10.16 o 
  -8   9   0      105.87      108.48      3.44 o 
  -7   9   0       48.03       43.37      2.06 o 
  -6   9   0       47.12       42.95      2.47 o 
  -5   9   0        0.08        1.29      0.69 o 
  -4   9   0      304.16      297.78      6.55 o 
  -3   9   0        2.46        2.26      0.76 o 
  -2   9   0       76.38       75.55      3.12 o 
  -1   9   0        4.24        3.30      0.85 o 
   0   9   0       20.57       18.77      1.56 o 
   1   9   0       29.41       32.77      3.86 o 
   2   9   0        0.37       -0.81      0.86 o 
   3   9   0        1.14       -0.29      1.02 o 
   4   9   0       27.04       26.28      4.09 o 
 -10  10   0       69.25       69.33      3.79 o 
  -9  10   0        5.30        6.93      1.62 o 
  -8  10   0       88.01       85.62      4.85 o 
  -7  10   0       48.38       48.32      2.97 o 
  -6  10   0       14.63       15.23      1.79 o 
  -5  10   0        1.49        0.93      0.76 o 
  -4  10   0        1.90        1.64      0.81 o 
  -3  10   0       11.10       10.68      2.74 o 
  -2  10   0        0.83        2.04      0.80 o 
  -1  10   0       14.28       16.17      1.95 o 
   0  10   0        4.50        4.36      1.36 o 
   1  10   0        9.05        8.86      1.64 o 
   2  10   0       29.87       27.70      2.71 o 
   3  10   0       24.18       29.26      2.89 o 
  -9  11   0        3.65        7.87      2.03 o 
  -8  11   0       52.51       52.65      2.63 o 
  -7  11   0        8.47       10.19      2.51 o 
  -6  11   0       63.04       63.89      3.38 o 
  -5  11   0       13.08       11.03      1.38 o 
  -4  11   0       60.93       57.74      5.22 o 
  -3  11   0       81.47       80.67      3.61 o 
  -2  11   0       11.51       11.70      1.81 o 
  -1  11   0       69.78       72.09      4.40 o 
   0  11   0       18.90       22.18      2.45 o 
   1  11   0        0.03       -0.52      1.03 o 
  -7  12   0       17.74       19.79      1.84 o 
  -6  12   0       16.58       17.07      2.17 o 
  -5  12   0       36.75       38.60      2.45 o 
  -4  12   0        0.81        0.29      0.81 o 
  -3  12   0        4.74        3.04      1.34 o 
  -2  12   0        1.67        0.80      1.62 o 
   1 -12   1       46.23       41.40     11.78 o 
   2 -12   1       53.68       60.09      3.51 o 
   3 -12   1        9.56        9.65      1.81 o 
   4 -12   1       89.39       88.46      4.24 o 
   5 -12   1       19.17       23.98      2.47 o 
   6 -12   1        0.78        0.17      0.86 o 
   7 -12   1        3.67        1.55      1.17 o 
   8 -12   1       64.74       70.87      3.04 o 
  -1 -11   1       44.38       45.87      4.07 o 
   0 -11   1       10.07        5.43      1.51 o 
   1 -11   1       87.75       83.61      3.99 o 
   2 -11   1       35.44       28.84      2.62 o 
   3 -11   1       25.07       21.87      2.23 o 
   4 -11   1       57.56       54.38      2.41 o 
   5 -11   1        2.74        3.13      1.19 o 
   6 -11   1        0.59        0.03      0.71 o 
   7 -11   1        9.21        9.78      1.34 o 
   8 -11   1       60.68       54.62      2.83 o 
  -3 -10   1       68.83       65.87      8.14 o 
  -2 -10   1       91.67       95.36      5.69 o 
  -1 -10   1       31.19       22.17     11.35 o 
   0 -10   1      172.09      163.39     10.48 o 
   1 -10   1       33.59       31.71      2.59 o 
   2 -10   1        0.11        0.89      1.12 o 
   3 -10   1       29.22       34.90      1.88 o 
   4 -10   1        0.49        1.44      0.73 o 
   5 -10   1        3.01        2.23      1.06 o 
   6 -10   1        2.57        2.89      0.85 o 
   7 -10   1       16.27       16.08      1.68 o 
   8 -10   1       51.51       54.48      2.98 o 
   9 -10   1       26.04       21.57      2.31 o 
  10 -10   1       27.54       26.20      4.27 o 
  -4  -9   1      102.30       71.16      5.58 o 
  -3  -9   1       65.75       70.01      4.60 o 
  -2  -9   1       23.95       19.75      9.85 o 
  -1  -9   1        0.15       -0.48      0.74 o 
   0  -9   1        0.39        0.15      0.81 o 
   1  -9   1       39.31       35.62      1.77 o 
   2  -9   1      192.33      186.64      4.57 o 
   3  -9   1        0.04       -0.35      0.57 o 
   4  -9   1      287.35      264.00      5.92 o 
   5  -9   1        0.44       -0.44      0.76 o 
   6  -9   1       10.36       11.03      1.20 o 
   7  -9   1      128.41      127.53      4.53 o 
   8  -9   1       79.18       79.82      2.87 o 
   9  -9   1       59.05       58.29      3.23 o 
  10  -9   1        0.79        1.72      1.25 o 
  11  -9   1       42.65       46.24      3.51 o 
  -6  -8   1       10.20        5.94      2.60 o 
  -5  -8   1       13.53        7.09      2.25 o 
  -4  -8   1       68.70       64.23      4.17 o 
  -3  -8   1      193.88      196.23      8.30 o 
  -2  -8   1       14.09       11.62      2.57 o 
  -1  -8   1        0.21       -0.81      0.75 o 
   0  -8   1      325.31      311.37      6.53 o 
   1  -8   1       86.56       75.60      3.00 o 
   2  -8   1       40.30       45.53      1.86 o 
   3  -8   1        5.28        9.93      1.04 o 
   4  -8   1      139.02      134.48      3.53 o 
   5  -8   1        6.22        5.78      0.88 o 
   6  -8   1       35.12       34.74      1.85 o 
   7  -8   1       63.11       69.95      2.47 o 
   8  -8   1      159.71      156.15      5.02 o 
   9  -8   1       42.85       48.99      3.88 o 
  10  -8   1      597.80      613.15     15.25 o 
  11  -8   1      128.41      145.39      5.63 o 
  -7  -7   1       11.90        6.24      2.23 o 
  -4  -7   1        0.16        1.60      0.84 o 
  -3  -7   1      262.95      250.25     29.48 o 
  -2  -7   1      502.07      498.03      9.58 o 
  -1  -7   1        5.96        6.92      0.87 o 
   0  -7   1        0.45        0.96      0.55 o 
   1  -7   1      616.67      637.56     11.65 o 
   2  -7   1      435.09      439.26      9.49 o 
   3  -7   1       78.48       78.85      2.36 o 
   4  -7   1       11.51       15.55      1.32 o 
   5  -7   1        2.32        3.99      0.73 o 
   6  -7   1       59.21       54.63      2.03 o 
   7  -7   1       17.14       15.46      1.25 o 
   8  -7   1      369.27      385.22      9.95 o 
   9  -7   1       30.47       33.06      2.58 o 
  10  -7   1        7.18        7.82      1.61 o 
  11  -7   1       49.69       50.52      3.18 o 
  12  -7   1        0.26       -0.29      1.21 o 
  -7  -6   1       47.28       18.62      3.24 o 
  -6  -6   1        5.47        3.13      1.77 o 
  -5  -6   1        0.00       -0.86      1.11 o 
  -4  -6   1       11.30        9.67      1.29 o 
  -3  -6   1      284.52      301.22      6.26 o 
  -2  -6   1      149.47      145.26      3.52 o 
  -1  -6   1       94.74       79.82      2.37 o 
   0  -6   1      519.32      552.55     10.10 o 
   1  -6   1     2652.89     2659.18     44.29 o 
   2  -6   1      242.53      278.29     17.74 o 
   3  -6   1      535.21      527.54      9.67 o 
   4  -6   1        1.67        2.69      0.72 o 
   5  -6   1       99.78       93.46      3.14 o 
   6  -6   1        8.48        6.30      1.08 o 
   7  -6   1        3.14        3.89      0.73 o 
   8  -6   1        2.02        1.60      0.94 o 
   9  -6   1        0.25       -0.29      0.85 o 
  10  -6   1       92.88       96.46      5.96 o 
  11  -6   1       67.97       67.10      3.58 o 
  12  -6   1       22.25       23.52      2.57 o 
  -8  -5   1        9.97        6.38      2.38 o 
  -7  -5   1       94.29       87.15      5.95 o 
  -6  -5   1        5.27        7.40      2.11 o 
  -5  -5   1      474.18      498.16      9.59 o 
  -4  -5   1      583.68      623.89     11.53 o 
  -3  -5   1      154.50      153.04      5.16 o 
  -2  -5   1       68.27       59.67      1.86 o 
  -1  -5   1     1075.11     1053.98     18.13 o 
   0  -5   1     1009.15     1085.98     19.05 o 
   1  -5   1      235.60      250.03      4.92 o 
   2  -5   1      174.49      171.86     10.27 o 
   3  -5   1      258.68      238.94      4.78 o 
   4  -5   1       16.63       18.01      2.14 o 
   5  -5   1       77.58       82.50      2.26 o 
   6  -5   1       72.12       70.61      2.10 o 
   7  -5   1       64.38       67.79      2.11 o 
   8  -5   1       66.28       70.95      3.12 o 
   9  -5   1      258.25      248.66      7.23 o 
  10  -5   1      107.56      104.99      6.28 o 
  11  -5   1        0.97        0.46      1.07 o 
  12  -5   1       15.29       15.27      2.22 o 
  -9  -4   1        0.39        1.50      1.84 o 
  -8  -4   1      150.99      146.55      8.07 o 
  -7  -4   1       27.91       26.18      3.59 o 
  -6  -4   1        0.41       -0.67      0.78 o 
  -5  -4   1       93.19       98.09      2.71 o 
  -4  -4   1       37.06       37.30      1.50 o 
  -3  -4   1        9.90        5.12      0.65 o 
  -2  -4   1       76.74       69.56      2.05 o 
  -1  -4   1       41.65       59.43      1.89 o 
   0  -4   1      105.18      110.31      2.45 o 
   1  -4   1     2903.17     2938.44     48.39 o 
   2  -4   1     3586.56     3534.27     58.40 o 
   3  -4   1     3250.27     3103.39     63.50 o 
   4  -4   1       11.06        9.12      0.72 o 
   5  -4   1      812.19      806.72     14.05 o 
   6  -4   1        1.89        0.99      0.42 o 
   7  -4   1        0.03        1.13      1.30 o 
   8  -4   1        4.65        3.24      1.02 o 
   9  -4   1       93.92       93.78      3.80 o 
  10  -4   1        8.04        7.22      1.49 o 
  11  -4   1        2.60        6.86      1.55 o 
  12  -4   1        0.09        1.73      1.34 o 
 -10  -3   1       49.91       45.44      5.15 o 
  -9  -3   1       23.82       29.96      4.07 o 
  -8  -3   1        3.80        5.46      2.02 o 
  -7  -3   1        7.59        7.07      1.30 o 
  -6  -3   1        5.64        5.92      1.16 o 
  -5  -3   1        1.00        1.45      0.51 o 
  -4  -3   1      123.90      155.06      3.43 o 
  -3  -3   1       85.49       86.78      2.16 o 
  -2  -3   1       36.97       48.34      1.66 o 
  -1  -3   1      535.20      550.00      9.53 o 
   0  -3   1    24514.13    21589.70   1308.66 o 
   1  -3   1    39263.15    23604.99   1502.19 o 
   2  -3   1     4317.36     4164.56     69.19 o 
   3  -3   1      119.98      105.86      2.30 o 
   4  -3   1      332.12      355.47      6.48 o 
   5  -3   1       83.13      108.18      2.46 o 
   6  -3   1        7.73        7.09      0.88 o 
   7  -3   1       34.34       31.24      2.28 o 
   8  -3   1        0.05        0.33      0.78 o 
   9  -3   1        0.03       -0.93      0.78 o 
  10  -3   1       14.32       10.20      1.62 o 
  11  -3   1      111.67      114.14      5.62 o 
  12  -3   1       15.69       15.38      2.24 o 
 -10  -2   1       52.00       51.26      5.34 o 
  -9  -2   1        0.66       -0.05      0.91 o 
  -8  -2   1       26.62       24.86      2.22 o 
  -7  -2   1        0.28        1.28      0.89 o 
  -6  -2   1      127.83      113.56      3.84 o 
  -5  -2   1      258.03      250.42      4.98 o 
  -4  -2   1       14.55       17.42      0.87 o 
  -3  -2   1        0.03        0.16      0.29 o 
  -2  -2   1       11.89        9.69      0.55 o 
  -1  -2   1     3031.71     3150.23     52.12 o 
   0  -2   1     1317.98     1345.56     22.19 o 
   1  -2   1     1824.11     1725.24     28.50 o 
   2  -2   1       17.42       19.79      0.69 o 
   3  -2   1       59.84       64.90      1.51 o 
   4  -2   1      288.85      302.19      5.50 o 
   5  -2   1      225.29      217.00      5.52 o 
   6  -2   1       51.21       43.21      2.02 o 
   7  -2   1       17.66       23.91      1.83 o 
   8  -2   1      150.51      139.77      4.64 o 
   9  -2   1        4.31        6.32      1.32 o 
  10  -2   1        7.66        8.96      1.58 o 
  11  -2   1       55.71       62.04      3.52 o 
 -11  -1   1       40.59       50.94      5.49 o 
 -10  -1   1        2.18        1.37      1.17 o 
  -9  -1   1       25.60       25.34      2.30 o 
  -8  -1   1      259.69      259.33      9.46 o 
  -7  -1   1      401.18      393.25     14.01 o 
  -6  -1   1       16.34       12.97      1.73 o 
  -5  -1   1      227.90      270.52      6.92 o 
  -4  -1   1       46.39       54.44      2.39 o 
  -3  -1   1      197.90      226.14      5.00 o 
  -2  -1   1     2295.22     2185.92     36.06 o 
  -1  -1   1     1370.07     1409.22     23.25 o 
   0  -1   1       67.06       55.66      8.29 o 
   1  -1   1      947.08      944.58     19.06 o 
   2  -1   1       81.87       97.19      4.09 o 
   3  -1   1      918.46      840.88     14.13 o 
   4  -1   1      642.32      647.63     13.92 o 
   5  -1   1     2801.25     3005.28     61.20 o 
   6  -1   1      278.45      304.63      7.59 o 
   7  -1   1      114.61      108.66      3.79 o 
   8  -1   1      380.65      375.57      9.64 o 
   9  -1   1        1.45        2.11      1.03 o 
  10  -1   1        0.64        0.45      1.05 o 
  11  -1   1       37.10       43.59      4.60 o 
 -11   0   1       42.08       48.82      3.32 o 
 -10   0   1       21.04       22.04      2.28 o 
  -9   0   1      132.45      137.81      6.69 o 
  -8   0   1       66.72       70.70      3.13 o 
  -7   0   1      207.60      197.55      5.64 o 
  -6   0   1        4.39        4.41      0.86 o 
  -5   0   1      721.61      716.74     12.39 o 
  -4   0   1        0.90        0.57      0.28 o 
  -3   0   1      836.81      825.62     13.88 o 
  -2   0   1        3.22        5.05      0.46 o 
  -1   0   1      691.36      540.02     60.35 o 
   1   0   1      292.59      286.11      4.89 o 
   2   0   1     1970.25     1893.41     31.34 o 
   3   0   1      909.82      888.03     14.91 o 
   4   0   1     1830.77     2027.61     33.60 o 
   5   0   1      298.09      331.83      7.97 o 
   6   0   1       15.12       11.50      1.28 o 
   7   0   1       40.98       33.51      2.06 o 
   8   0   1       72.02       66.01      4.40 o 
   9   0   1        0.34       -0.98      1.20 o 
  10   0   1       30.11       31.44      2.76 o 
  11   0   1       20.16       20.01      2.46 o 
 -11   1   1       10.34       16.68      2.98 o 
 -10   1   1        2.93        3.91      1.28 o 
  -9   1   1       83.36       80.74      3.54 o 
  -8   1   1        3.18        3.16      1.09 o 
  -7   1   1      543.85      559.66     12.95 o 
  -6   1   1       70.74       67.34      1.85 o 
  -5   1   1       96.47      102.45      2.30 o 
  -4   1   1      345.30      287.73      5.28 o 
  -3   1   1      602.04      631.22     10.76 o 
  -2   1   1      543.36      519.05     10.74 o 
  -1   1   1     4153.91     3878.95     67.63 o 
   0   1   1     1082.87     1126.51     18.64 o 
   1   1   1      589.71      577.63      9.79 o 
   2   1   1     1274.52     1337.38     22.25 o 
   3   1   1     1670.11     1889.47     31.34 o 
   4   1   1     1942.31     2206.40     36.63 o 
   5   1   1      347.13      406.29      7.50 o 
   6   1   1      552.68      645.56     14.74 o 
   7   1   1       48.59       42.36      2.73 o 
   8   1   1       84.09       74.08      3.39 o 
   9   1   1       50.20       69.34      3.53 o 
  10   1   1        0.62        1.00      1.24 o 
 -12   2   1        0.80        1.39      1.39 o 
 -11   2   1      162.61      177.05      6.27 o 
 -10   2   1        0.57        0.21      1.66 o 
  -9   2   1     1217.54     1145.37     25.31 o 
  -8   2   1      520.82      495.89     11.94 o 
  -7   2   1     1354.41     1329.32     28.32 o 
  -6   2   1        3.14        1.15      0.38 o 
  -5   2   1      205.81      246.76      4.78 o 
  -4   2   1        9.55        8.68      0.62 o 
  -3   2   1      659.59      692.16     11.85 o 
  -2   2   1       68.15       62.40      1.92 o 
  -1   2   1      941.83      900.16     15.11 o 
   0   2   1      549.15      521.22      8.98 o 
   1   2   1       62.70       51.09      1.36 o 
   2   2   1      335.74      361.45      6.58 o 
   3   2   1      140.79      183.79      3.78 o 
   4   2   1     1083.78     1212.45     20.69 o 
   5   2   1       24.97       23.49      1.43 o 
   6   2   1        6.97        6.92      2.22 o 
   7   2   1       52.41       44.23      2.58 o 
   8   2   1        0.43       -0.15      1.01 o 
   9   2   1        6.26        5.27      1.44 o 
  10   2   1       14.23       16.32      2.30 o 
 -12   3   1      210.98      240.76      7.88 o 
 -11   3   1       78.35       67.01      3.54 o 
 -10   3   1       55.86       58.04      3.09 o 
  -9   3   1      146.45      152.68      5.14 o 
  -8   3   1      242.77      217.85      6.26 o 
  -7   3   1      169.39      147.55      3.39 o 
  -6   3   1       22.73       18.95      1.01 o 
  -5   3   1      439.25      471.72      8.57 o 
  -4   3   1     1212.79     1202.33     20.36 o 
  -3   3   1     1752.63     1662.06     33.81 o 
  -2   3   1        9.46        4.90      0.55 o 
  -1   3   1      508.41      492.76      8.68 o 
   0   3   1      356.11      329.44      6.06 o 
   1   3   1      210.68      222.70      4.39 o 
   2   3   1        0.40        0.01      0.37 o 
   3   3   1      164.69      190.67      4.06 o 
   4   3   1      371.67      427.23      8.10 o 
   5   3   1      269.15      252.46      5.33 o 
   6   3   1       64.79       72.54      3.22 o 
   7   3   1      229.19      228.40      6.97 o 
   8   3   1       13.67        9.78      2.53 o 
   9   3   1        3.04        2.27      1.95 o 
 -12   4   1        0.36        2.35      1.41 o 
 -11   4   1       79.91       82.24      4.37 o 
 -10   4   1        6.02        6.71      1.44 o 
  -9   4   1        0.07        0.15      0.84 o 
  -8   4   1       53.22       48.73      2.87 o 
  -7   4   1       76.05       66.61      2.07 o 
  -6   4   1      680.00      711.60     12.72 o 
  -5   4   1       56.88       48.06      1.92 o 
  -4   4   1      321.42      318.70      6.12 o 
  -3   4   1      127.06      115.07      3.27 o 
  -2   4   1      109.73      101.35      2.42 o 
  -1   4   1       24.43       23.40      1.02 o 
   0   4   1        0.03       -0.07      0.35 o 
   1   4   1        0.23        0.39      0.38 o 
   2   4   1      537.34      557.51     10.17 o 
   3   4   1        0.32       -0.38      0.81 o 
   4   4   1       41.23       51.61      1.88 o 
   5   4   1      375.85      372.49      7.53 o 
   6   4   1        2.20        2.00      1.07 o 
   7   4   1      111.53      114.55      4.64 o 
   8   4   1      157.78      163.22      8.75 o 
   9   4   1        1.34        2.96      2.09 o 
 -12   5   1       16.62       15.15      3.21 o 
 -11   5   1       37.46       41.74      3.16 o 
 -10   5   1       29.23       30.55      2.56 o 
  -9   5   1       92.13       85.44      3.66 o 
  -8   5   1      926.29      917.68     20.58 o 
  -7   5   1      160.57      162.20      3.87 o 
  -6   5   1       48.05       46.18      2.96 o 
  -5   5   1       22.56       25.52      1.23 o 
  -4   5   1       35.31       38.19      1.45 o 
  -3   5   1      533.25      519.23     11.59 o 
  -2   5   1      162.86      163.44      3.63 o 
  -1   5   1      280.04      266.83      5.37 o 
   0   5   1        2.17        2.25      0.55 o 
   1   5   1      151.68      162.73      3.76 o 
   2   5   1      164.06      165.02      3.89 o 
   3   5   1       13.11       18.10      1.29 o 
   4   5   1       51.43       55.17      2.11 o 
   5   5   1        0.63        0.70      0.95 o 
   6   5   1       36.11       37.15      2.87 o 
   7   5   1      109.08      108.12      6.87 o 
   8   5   1        6.09        7.26      2.55 o 
 -12   6   1       31.77       29.41      2.87 o 
 -11   6   1       44.44       42.90      3.22 o 
 -10   6   1       13.95       14.23      1.90 o 
  -9   6   1      154.66      150.95      6.61 o 
  -8   6   1      819.97      819.82     14.99 o 
  -7   6   1       27.14       23.06      1.42 o 
  -6   6   1      322.28      321.81      8.04 o 
  -5   6   1       43.60       50.74      2.25 o 
  -4   6   1      369.18      391.16      9.27 o 
  -3   6   1       67.77       67.63      3.51 o 
  -2   6   1       13.64        8.24      0.85 o 
  -1   6   1       62.59       66.99      3.09 o 
   0   6   1       31.57       30.44      1.47 o 
   1   6   1       26.06       23.06      1.42 o 
   2   6   1      141.16      123.95      3.35 o 
   3   6   1       12.62       12.19      1.37 o 
   4   6   1        0.14        0.19      0.68 o 
   5   6   1       67.34       77.65      5.43 o 
   6   6   1       39.54       30.05      4.01 o 
   7   6   1        1.73        0.49      1.98 o 
 -11   7   1      114.47      116.19      4.92 o 
 -10   7   1        7.19        8.94      1.64 o 
  -9   7   1      359.75      342.95      9.45 o 
  -8   7   1       10.67       12.55      1.26 o 
  -7   7   1      328.61      331.35      6.99 o 
  -6   7   1       35.97       34.84      1.69 o 
  -5   7   1      123.23      124.26      3.35 o 
  -4   7   1       36.15       44.42      2.19 o 
  -3   7   1       76.17       79.73      2.49 o 
  -2   7   1       93.05       99.79      2.85 o 
  -1   7   1      202.22      195.71      5.13 o 
   0   7   1       34.55       34.24      1.67 o 
   1   7   1      155.53      152.55      3.93 o 
   2   7   1       83.54       83.76      2.78 o 
   3   7   1        2.01        0.84      0.72 o 
   4   7   1        1.19        1.52      1.01 o 
   5   7   1        3.48        3.30      2.06 o 
   6   7   1        2.22        1.33      1.95 o 
 -11   8   1        5.18        4.09      1.52 o 
 -10   8   1       82.02       85.86      5.54 o 
  -9   8   1       11.20       12.62      1.89 o 
  -8   8   1      138.81      136.86      3.90 o 
  -7   8   1       23.41       20.06      2.33 o 
  -6   8   1        3.28        1.89      0.82 o 
  -5   8   1       26.68       26.17      1.98 o 
  -4   8   1      433.63      439.13     10.69 o 
  -3   8   1       70.49       73.82      2.51 o 
  -2   8   1       11.12       10.17      1.11 o 
  -1   8   1      220.26      221.78      5.18 o 
   0   8   1        5.97        5.80      0.93 o 
   1   8   1        6.58        6.27      1.01 o 
   2   8   1        3.21        3.51      0.93 o 
   3   8   1       68.50       62.69      3.21 o 
   4   8   1       11.78       10.30      2.92 o 
   5   8   1       41.58       43.55      5.14 o 
 -10   9   1        6.61        7.79      1.79 o 
  -9   9   1      126.37      129.23      5.05 o 
  -8   9   1      101.98      105.21      3.99 o 
  -7   9   1       76.15       83.37      8.10 o 
  -6   9   1        0.46        0.11      0.66 o 
  -5   9   1      231.98      221.84      7.51 o 
  -4   9   1       21.75       22.64      1.65 o 
  -3   9   1       27.86       29.34      2.08 o 
  -2   9   1        4.82        4.04      1.25 o 
  -1   9   1       70.35       71.71      2.66 o 
   0   9   1       44.30       42.66      2.06 o 
   1   9   1       10.12       10.21      1.63 o 
   2   9   1        0.17        1.70      1.19 o 
   3   9   1       74.33       75.47      3.78 o 
 -10  10   1       11.02        9.54      1.83 o 
  -9  10   1      150.95      156.81      5.86 o 
  -8  10   1       17.68       16.59      1.65 o 
  -7  10   1       95.83       98.56      4.17 o 
  -6  10   1       71.44       60.71      7.07 o 
  -5  10   1       21.53       19.09      3.18 o 
  -4  10   1        1.90        1.15      0.79 o 
  -3  10   1        7.58        5.77      1.07 o 
  -2  10   1       53.16       52.73      2.39 o 
  -1  10   1      105.42      105.42      3.50 o 
   0  10   1        7.22       11.17      1.77 o 
   1  10   1        1.21        2.50      1.29 o 
   2  10   1      126.44      133.29      5.34 o 
  -8  11   1      106.62      106.91      4.62 o 
  -7  11   1        4.13        4.21      1.34 o 
  -6  11   1        2.34        1.11      0.98 o 
  -5  11   1        3.42        2.90      1.13 o 
  -4  11   1        9.00        7.13      1.24 o 
  -3  11   1      136.37      127.20      4.48 o 
  -2  11   1        0.07       -0.22      0.99 o 
  -1  11   1       29.26       28.75      2.71 o 
   0  11   1        8.19        9.13      1.78 o 
   4 -13   2        6.54       10.38      1.92 o 
   5 -13   2        5.96        5.60      1.61 o 
   0 -12   2       10.43       13.71      2.11 o 
   1 -12   2      126.59      132.92      5.43 o 
   2 -12   2        6.72        7.84      1.74 o 
   3 -12   2       16.71       11.25      1.84 o 
   4 -12   2       72.86       77.21      3.86 o 
   5 -12   2        0.36       -0.89      1.15 o 
   6 -12   2       41.40       36.90      2.22 o 
   7 -12   2       26.05       26.39      2.68 o 
   8 -12   2        0.05        0.52      0.89 o 
  -2 -11   2       40.49       46.97      4.05 o 
  -1 -11   2        5.11        6.36      2.55 o 
   0 -11   2       44.57       44.82      4.67 o 
   1 -11   2       88.57       74.36      3.71 o 
   2 -11   2       45.64       41.70      3.44 o 
   3 -11   2       61.77       58.06      5.66 o 
   4 -11   2       54.63       56.71      3.13 o 
   5 -11   2       34.52       38.15      3.41 o 
   6 -11   2        1.99        1.84      0.90 o 
   7 -11   2       33.13       32.94      2.13 o 
   8 -11   2       45.65       47.05      2.39 o 
   9 -11   2       24.72       24.80      2.52 o 
  10 -11   2       59.05       61.71      3.60 o 
  -4 -10   2        0.54       -2.18      1.87 o 
  -3 -10   2       36.00       33.81      2.89 o 
  -2 -10   2       99.03       98.71      4.35 o 
   0 -10   2        0.00       -0.16      0.81 o 
   1 -10   2       94.25       86.30      3.78 o 
   2 -10   2      348.07      349.04      9.49 o 
   3 -10   2       21.15       20.31      1.53 o 
   4 -10   2        4.06        3.68      1.20 o 
   5 -10   2      103.76      106.85      3.30 o 
   6 -10   2       15.74       15.53      1.41 o 
   7 -10   2        6.49        5.68      1.01 o 
   8 -10   2        5.22        4.05      0.97 o 
   9 -10   2       98.66       99.06      4.33 o 
  10 -10   2       23.55       24.58      2.54 o 
  -5  -9   2        0.87       -0.82      2.03 o 
  -4  -9   2        0.02        0.35      1.01 o 
  -3  -9   2      158.20      150.62      5.42 o 
  -2  -9   2        2.00        1.62      0.99 o 
  -1  -9   2       42.74       34.39      3.99 o 
   0  -9   2       48.61       52.80      2.81 o 
   1  -9   2     1264.32     1255.64     27.47 o 
   2  -9   2      328.65      318.87      6.74 o 
   3  -9   2      188.26      181.01      4.42 o 
   4  -9   2      248.70      243.64      5.51 o 
   5  -9   2        4.78        4.07      0.88 o 
   6  -9   2       98.44       95.81      3.00 o 
   7  -9   2        0.02       -0.85      0.59 o 
   8  -9   2        6.97        4.41      1.17 o 
   9  -9   2       30.41       34.35      2.78 o 
  10  -9   2        0.14       -0.56      1.07 o 
  11  -9   2       69.17       72.67      3.94 o 
  -6  -8   2        0.03       -1.83      1.66 o 
  -5  -8   2      101.25      110.56      7.08 o 
  -4  -8   2        0.10       -0.19      0.80 o 
  -3  -8   2       14.19       13.82      1.71 o 
  -2  -8   2      114.08      120.25      4.38 o 
   0  -8   2        0.18       -0.41      0.52 o 
   1  -8   2      231.65      249.14      5.37 o 
   2  -8   2       20.70       19.32      1.30 o 
   3  -8   2        1.61        0.63      0.55 o 
   4  -8   2      251.58      242.80      5.32 o 
   5  -8   2       67.80       63.59      2.24 o 
   6  -8   2       26.17       28.11      1.68 o 
   7  -8   2       27.99       25.40      3.62 o 
   8  -8   2        0.40       -0.30      0.66 o 
   9  -8   2       23.12       24.64      2.28 o 
  10  -8   2      113.97      117.25      4.76 o 
  11  -8   2       79.68       77.14      4.02 o 
  -7  -7   2       76.46       90.30      6.71 o 
  -6  -7   2        1.80       -2.01      1.52 o 
  -5  -7   2       10.40       15.50      3.03 o 
  -4  -7   2       62.41       59.89      2.89 o 
  -3  -7   2       69.86       75.25      3.21 o 
  -2  -7   2       18.71       23.21      3.11 o 
  -1  -7   2       71.16       81.44      2.84 o 
   0  -7   2       17.46       19.19      1.50 o 
   1  -7   2      380.82      430.86      8.19 o 
   2  -7   2      229.99      222.76      4.76 o 
   3  -7   2     2181.79     2135.37     44.28 o 
   4  -7   2      891.05      956.11     16.85 o 
   5  -7   2      166.50      173.49      4.06 o 
   6  -7   2      248.38      233.74      6.29 o 
   7  -7   2       18.92       17.44      2.31 o 
   8  -7   2       26.20       29.35      3.43 o 
   9  -7   2        5.74        7.02      1.40 o 
  10  -7   2       17.66       20.35      2.22 o 
  11  -7   2        0.11        1.41      1.22 o 
  12  -7   2        9.23        6.75      1.73 o 
  -8  -6   2        0.01       -1.41      1.77 o 
  -7  -6   2        5.12        4.51      2.26 o 
  -6  -6   2       44.86       48.55      4.42 o 
  -5  -6   2       36.78       33.55      2.19 o 
  -4  -6   2       90.69       91.79      3.50 o 
  -3  -6   2       12.88       11.27      1.36 o 
  -2  -6   2       35.41       32.25      1.38 o 
  -1  -6   2        0.26        0.14      0.29 o 
   0  -6   2       63.78       65.53      1.89 o 
   1  -6   2     8949.22     9091.09    168.72 o 
   2  -6   2     5445.51     5350.34    124.06 o 
   3  -6   2      933.31      973.85     16.89 o 
   4  -6   2       42.70       61.58      4.48 o 
   5  -6   2      275.57      271.33      6.80 o 
   6  -6   2        0.89        2.06      0.57 o 
   7  -6   2        2.73        3.49      0.93 o 
   8  -6   2       15.90       14.35      1.63 o 
   9  -6   2       21.03       19.34      2.32 o 
  10  -6   2       18.12       15.43      3.16 o 
  11  -6   2        2.19        3.04      1.33 o 
  12  -6   2       10.50       11.44      2.03 o 
  -9  -5   2       14.54       19.64      3.75 o 
  -8  -5   2        7.37        8.74      2.58 o 
  -7  -5   2        0.07        0.41      1.53 o 
  -6  -5   2       11.95       11.37      2.47 o 
  -5  -5   2      193.54      201.16      5.75 o 
  -4  -5   2      491.74      517.31      9.68 o 
  -3  -5   2      235.96      269.62      5.46 o 
  -2  -5   2       76.95      101.31      4.23 o 
  -1  -5   2      497.87      584.86     12.69 o 
   0  -5   2      436.11      476.59      8.57 o 
   1  -5   2      275.04      268.51      5.16 o 
   2  -5   2       77.14       81.21      2.51 o 
   3  -5   2      111.05       94.02      2.32 o 
   4  -5   2      434.83      469.72      8.58 o 
   5  -5   2       65.00       59.88      1.84 o 
   6  -5   2       17.79       22.03      1.30 o 
   7  -5   2      113.54      126.72      3.13 o 
   8  -5   2        2.32        2.23      0.95 o 
   9  -5   2       97.55       99.83      3.97 o 
  10  -5   2       33.46       34.06      2.66 o 
  11  -5   2       17.47       15.53      2.04 o 
  12  -5   2       38.57       39.70      3.26 o 
  -9  -4   2        0.65        0.98      1.78 o 
  -8  -4   2       20.24       18.41      3.21 o 
  -7  -4   2       94.19      102.43      6.22 o 
  -6  -4   2      379.41      381.31     14.37 o 
  -5  -4   2        0.19        0.60      0.50 o 
  -4  -4   2       48.48       53.72      1.76 o 
  -3  -4   2       39.19       50.30      1.58 o 
  -2  -4   2       32.36       40.18      1.29 o 
  -1  -4   2       21.29       18.99      0.92 o 
   0  -4   2       11.39        5.84      0.54 o 
   1  -4   2       19.06       14.08      1.04 o 
   2  -4   2      107.76      126.69      2.72 o 
   3  -4   2      288.98      277.66      5.25 o 
   4  -4   2      114.29      119.69      2.72 o 
   5  -4   2     1220.28     1300.87     22.07 o 
   6  -4   2      155.19      138.64      3.15 o 
   7  -4   2       30.50       30.11      1.89 o 
   8  -4   2      195.29      195.65      5.83 o 
   9  -4   2      164.51      136.46      4.78 o 
  10  -4   2        2.06        0.19      0.97 o 
  11  -4   2        2.18        2.44      1.29 o 
  12  -4   2       43.97       58.34      4.17 o 
 -10  -3   2       24.35       21.54      3.73 o 
  -9  -3   2        1.22        0.01      1.51 o 
  -8  -3   2       26.60       23.65      3.40 o 
  -7  -3   2      268.00      273.14      7.51 o 
  -6  -3   2      152.03      147.59      4.61 o 
  -5  -3   2       27.03       31.27      1.34 o 
  -4  -3   2      604.89      590.31     10.53 o 
  -3  -3   2       15.02       22.37      0.94 o 
  -2  -3   2      386.08      382.30      6.85 o 
  -1  -3   2       38.92       25.36      0.88 o 
   0  -3   2      287.32      296.79      5.29 o 
   1  -3   2       17.39       13.71      0.65 o 
   2  -3   2      228.59      218.60      4.09 o 
   3  -3   2       19.37       20.32      1.00 o 
   4  -3   2      709.00      811.93     13.92 o 
   5  -3   2      177.85      209.24      4.17 o 
   6  -3   2      143.82      167.15      3.50 o 
   7  -3   2       10.46        7.56      1.16 o 
   8  -3   2       67.71       61.65      3.07 o 
   9  -3   2      108.89       87.38      3.70 o 
  10  -3   2       35.41       31.29      2.61 o 
  11  -3   2       11.89       13.43      2.01 o 
 -10  -2   2       22.40       30.44      4.15 o 
  -9  -2   2        0.01        0.86      1.55 o 
  -8  -2   2      100.69       96.27      3.86 o 
  -7  -2   2       15.99       14.90      2.85 o 
  -6  -2   2      132.61      154.62      4.63 o 
  -5  -2   2      305.29      291.38      5.66 o 
  -4  -2   2        3.71        4.21      0.50 o 
  -3  -2   2     1145.27     1105.97     18.65 o 
  -2  -2   2        3.88        5.66      0.41 o 
  -1  -2   2      335.76      341.24     10.73 o 
   0  -2   2     2686.48     2621.99     43.39 o 
   1  -2   2      399.04      438.15      7.49 o 
   2  -2   2       17.01       17.07      0.79 o 
   3  -2   2      495.61      517.74      8.95 o 
   4  -2   2     1891.11     2208.32     36.64 o 
   5  -2   2      874.75      912.90     15.57 o 
   6  -2   2     1301.57     1449.00     30.47 o 
   7  -2   2      150.35      166.49      5.01 o 
   8  -2   2      182.77      150.05      6.38 o 
   9  -2   2       52.35       57.75      3.07 o 
  10  -2   2       11.89       12.65      1.85 o 
  11  -2   2        1.89       -0.60      1.19 o 
 -11  -1   2      142.97      133.85      8.21 o 
 -10  -1   2        0.06        0.00      1.08 o 
  -9  -1   2      167.78      153.69      5.97 o 
  -8  -1   2      540.57      548.86     13.21 o 
  -7  -1   2     2246.94     2140.26     44.71 o 
  -6  -1   2      273.35      277.04      6.80 o 
  -5  -1   2       93.59       99.67      2.50 o 
  -4  -1   2       11.32        8.45      0.61 o 
  -3  -1   2      278.86      327.07      5.88 o 
  -2  -1   2      729.09      764.70     12.87 o 
  -1  -1   2       14.70       15.21      0.65 o 
   0  -1   2     2606.35     2583.22     59.47 o 
   1  -1   2     1670.14     1560.74     31.63 o 
   2  -1   2        6.48       10.42      0.98 o 
   3  -1   2      108.98      107.23      2.22 o 
   4  -1   2     1126.02     1324.95     27.50 o 
   5  -1   2      510.55      612.45     13.58 o 
   6  -1   2       38.56       50.40      2.29 o 
   7  -1   2      134.04      133.93      4.41 o 
   8  -1   2       65.05       53.02      3.29 o 
   9  -1   2        0.83        2.00      1.08 o 
  10  -1   2        0.73        2.42      1.72 o 
  11  -1   2       48.23       51.68      3.82 o 
 -11   0   2       63.05       80.75      4.03 o 
 -10   0   2       76.15       84.20      3.95 o 
  -9   0   2       96.79       85.97      3.67 o 
  -8   0   2        5.39        5.37      1.16 o 
  -7   0   2      287.98      271.65      7.16 o 
  -6   0   2        9.44        9.85      0.71 o 
  -5   0   2        0.92        0.37      0.31 o 
  -4   0   2     1555.00     1616.22     26.93 o 
  -3   0   2      174.32      196.48      4.11 o 
  -2   0   2      549.10      524.58     20.44 o 
  -1   0   2        1.26        0.44      0.24 o 
   0   0   2      720.64      699.69     20.30 o 
   1   0   2      720.69      703.22     11.80 o 
   2   0   2      179.19      188.08      3.53 o 
   3   0   2        5.14        3.28      0.41 o 
   4   0   2      905.89     1039.53     17.63 o 
   5   0   2       14.83       12.65      0.90 o 
   6   0   2       68.26       53.67      2.47 o 
   7   0   2      344.19      364.82     13.23 o 
   8   0   2      113.99       83.30      3.63 o 
   9   0   2       50.28       40.43      2.93 o 
  10   0   2       77.69       68.55      3.75 o 
 -11   1   2       97.33       96.36      4.33 o 
 -10   1   2       78.23       83.06      3.75 o 
  -9   1   2       18.59       16.98      1.85 o 
  -8   1   2      381.83      367.44     10.34 o 
  -7   1   2       98.44       95.97      3.47 o 
  -6   1   2       23.58       35.80      1.27 o 
  -5   1   2      626.35      647.40     14.16 o 
  -4   1   2       17.76       13.98      0.85 o 
  -3   1   2      427.63      393.19     11.86 o 
  -2   1   2     1115.38      964.68     56.66 o 
  -1   1   2       26.04       29.96      1.37 o 
   0   1   2       48.36       51.67      1.25 o 
   1   1   2       82.08       78.15      1.75 o 
   2   1   2       30.34       31.31      3.27 o 
   3   1   2      268.74      316.68      6.32 o 
   4   1   2       83.69       92.23      3.15 o 
   5   1   2      299.73      321.76      6.22 o 
   6   1   2      164.13      181.54      5.42 o 
   7   1   2        1.25        2.06      0.93 o 
   8   1   2      412.33      373.76     10.04 o 
   9   1   2        8.40        8.85      2.12 o 
  10   1   2        2.33        5.05      1.56 o 
 -12   2   2       79.80       82.07      8.37 o 
 -11   2   2        1.56        0.28      1.10 o 
 -10   2   2       25.79       32.01      4.76 o 
  -9   2   2       36.49       32.43      2.45 o 
  -8   2   2      315.35      311.61      8.22 o 
  -7   2   2     2166.83     1998.87     33.63 o 
  -6   2   2      225.02      196.91      4.13 o 
  -5   2   2      305.61      313.86      5.97 o 
  -4   2   2      138.46      124.13      3.31 o 
  -3   2   2      972.10      998.01     16.91 o 
  -2   2   2      228.85      226.21      4.29 o 
  -1   2   2       38.47       41.77      1.20 o 
   0   2   2     1385.02     1359.52     22.71 o 
   1   2   2       10.39       15.85      0.79 o 
   2   2   2      215.11      226.09      4.48 o 
   3   2   2       68.29       94.62      2.37 o 
   4   2   2      183.59      193.53      4.16 o 
   5   2   2       28.86       29.70      1.41 o 
   6   2   2        0.39       -0.40      0.82 o 
   7   2   2      207.97      192.32      6.10 o 
   8   2   2      123.27      129.11      7.48 o 
   9   2   2       11.85       13.42      2.02 o 
 -12   3   2       23.18       27.47      2.79 o 
 -11   3   2        0.33       -1.27      1.01 o 
 -10   3   2       26.81       31.41      2.56 o 
  -9   3   2       61.86       53.63      2.84 o 
  -8   3   2     1592.01     1522.09     32.51 o 
  -7   3   2        9.97        9.36      1.04 o 
  -6   3   2        2.98        2.47      0.53 o 
  -5   3   2      365.42      393.73      8.60 o 
  -4   3   2     1189.14     1246.05     25.79 o 
  -3   3   2      547.12      572.85     10.14 o 
  -2   3   2       28.23       18.71      0.88 o 
  -1   3   2       72.77       74.42      1.90 o 
   0   3   2       43.23       39.03      1.32 o 
   1   3   2      339.13      346.29      6.53 o 
   2   3   2       76.40       73.82      2.41 o 
   3   3   2        7.78        9.54      0.85 o 
   4   3   2        0.19        0.37      0.72 o 
   5   3   2       26.33       22.47      1.32 o 
   6   3   2       75.93       68.02      3.19 o 
   7   3   2       49.28       44.57      2.81 o 
   8   3   2       21.48       16.56      2.51 o 
   9   3   2        0.52       -1.53      1.17 o 
 -12   4   2       71.92       83.82      4.21 o 
 -11   4   2        0.62        0.93      1.13 o 
 -10   4   2      166.39      158.01      5.52 o 
  -9   4   2      130.22      122.73      4.49 o 
  -8   4   2      513.07      471.10     11.54 o 
  -7   4   2      249.74      262.64      5.54 o 
  -6   4   2      221.82      238.03      6.08 o 
  -5   4   2      324.61      336.50      7.97 o 
  -4   4   2       21.61       13.28      1.12 o 
  -3   4   2      288.58      311.76      6.02 o 
  -2   4   2      246.92      271.02      5.34 o 
  -1   4   2       44.47       46.91      2.65 o 
   0   4   2       61.96       62.06      1.87 o 
   1   4   2      170.64      168.29      3.77 o 
   2   4   2       28.02       27.09      1.88 o 
   3   4   2       95.85       94.61      3.72 o 
   4   4   2       28.49       31.69      1.63 o 
   5   4   2        5.26        4.38      1.21 o 
   6   4   2        2.92        2.53      1.20 o 
   7   4   2        1.49        1.15      1.16 o 
   8   4   2      168.58      166.10      9.75 o 
 -12   5   2        9.03        7.14      1.77 o 
 -11   5   2       11.62       16.15      2.15 o 
 -10   5   2       21.00       19.16      4.37 o 
  -9   5   2      103.70       98.86      4.00 o 
  -8   5   2       18.71       12.59      1.60 o 
  -7   5   2      111.29      108.08      3.01 o 
  -6   5   2      174.24      165.42      3.94 o 
  -5   5   2        4.04        3.42      0.71 o 
  -4   5   2      528.87      541.17     10.01 o 
  -3   5   2      229.34      251.44      5.20 o 
  -2   5   2      223.27      228.38      4.82 o 
  -1   5   2       64.35       52.84      1.81 o 
   0   5   2      320.12      341.77      6.77 o 
   1   5   2        2.24        0.82      0.54 o 
   2   5   2       19.99       19.51      1.35 o 
   3   5   2        1.29        0.69      0.61 o 
   4   5   2       90.85       82.64      2.70 o 
   5   5   2        4.36        4.61      1.33 o 
   6   5   2       61.75       61.63      6.34 o 
   7   5   2       11.28       16.35      3.15 o 
 -11   6   2        0.01       -0.07      1.82 o 
 -10   6   2       15.67       13.20      1.86 o 
  -9   6   2        3.31        7.12      2.38 o 
  -8   6   2      450.53      439.80      8.85 o 
  -7   6   2       17.96       15.38      1.50 o 
  -6   6   2       64.26       66.88      3.47 o 
  -5   6   2      105.34      100.68      3.21 o 
  -4   6   2     1058.44     1105.35     19.39 o 
  -3   6   2      106.20      117.65      3.11 o 
  -2   6   2        7.52        5.87      0.80 o 
  -1   6   2      263.63      277.19      5.84 o 
   0   6   2        9.24       11.24      1.06 o 
   1   6   2       32.82       37.43      2.07 o 
   2   6   2        1.15        1.04      0.73 o 
   3   6   2        0.01       -0.95      0.64 o 
   4   6   2      252.76      260.33      6.99 o 
   5   6   2       71.39       70.49      3.57 o 
   6   6   2       21.09       24.05      3.72 o 
 -11   7   2       52.69       59.66      3.50 o 
 -10   7   2       16.02       14.99      2.00 o 
  -9   7   2       29.83       28.55      2.76 o 
  -8   7   2      183.61      188.16      4.79 o 
  -7   7   2       26.00       30.11      2.05 o 
  -6   7   2       47.47       47.84      2.43 o 
  -5   7   2      146.70      149.13      3.86 o 
  -4   7   2        2.01        1.94      0.69 o 
  -3   7   2        3.37        2.65      0.74 o 
  -2   7   2        3.04        1.58      0.65 o 
  -1   7   2      368.95      364.99      7.51 o 
   0   7   2       69.12       73.88      2.51 o 
   1   7   2      113.12      113.07      3.34 o 
   2   7   2      100.62       95.00      3.09 o 
   3   7   2       25.02       30.31      2.31 o 
   4   7   2      133.18      142.21      5.08 o 
   5   7   2        9.95        6.17      2.33 o 
 -11   8   2       99.32      108.20      4.88 o 
 -10   8   2       32.64       39.08      4.84 o 
  -9   8   2       81.15       81.79      3.87 o 
  -8   8   2       18.75       20.65      1.64 o 
  -7   8   2       87.67       85.69      3.56 o 
  -6   8   2       25.47       25.83      1.76 o 
  -5   8   2        0.13       -0.77      0.55 o 
  -4   8   2        0.10        1.53      0.71 o 
  -3   8   2      330.09      311.69      6.77 o 
  -2   8   2       51.06       45.34      1.99 o 
  -1   8   2       10.21        9.43      1.13 o 
   0   8   2        7.52        7.52      1.08 o 
   1   8   2       22.34       21.07      1.68 o 
   2   8   2        2.52        1.45      0.84 o 
   3   8   2        1.30        0.08      0.99 o 
   4   8   2        3.02        2.17      2.10 o 
 -10   9   2       29.84       32.84      2.96 o 
  -9   9   2       72.84       75.89      5.24 o 
  -8   9   2       81.04       82.72      5.17 o 
  -7   9   2       72.14       70.00      3.33 o 
  -6   9   2        0.54       -0.33      0.63 o 
  -5   9   2      148.60      143.73      4.07 o 
  -4   9   2      209.42      197.25      5.02 o 
  -3   9   2        6.67        7.07      1.10 o 
  -2   9   2      115.77      114.48      3.92 o 
  -1   9   2      118.94      117.79      3.63 o 
   0   9   2       36.47       33.43      2.62 o 
   1   9   2        3.36        2.76      0.97 o 
   2   9   2       19.61       20.58      2.22 o 
   3   9   2       98.88       97.80      4.43 o 
  -9  10   2        7.98        7.77      1.31 o 
  -8  10   2       19.94       22.73      2.32 o 
  -7  10   2        0.19        0.05      0.81 o 
  -6  10   2       13.29       13.95      1.54 o 
  -5  10   2       33.73       33.58      2.17 o 
  -4  10   2      104.90       99.78      3.42 o 
  -3  10   2       27.36       23.87      1.88 o 
  -2  10   2        0.02       -1.04      0.69 o 
  -1  10   2      116.52      119.28      3.83 o 
   0  10   2       12.77       15.92      2.12 o 
   1  10   2        0.07       -0.25      1.18 o 
  -7  11   2        1.95        1.60      1.01 o 
  -6  11   2       14.19       16.87      1.73 o 
  -5  11   2        0.01       -0.40      0.85 o 
  -4  11   2       40.47       38.42      2.45 o 
  -3  11   2        0.72        0.49      0.92 o 
  -2  11   2        5.77        6.42      2.27 o 
   2 -13   3      134.96      129.61      5.51 o 
   3 -13   3      101.82      105.79      7.45 o 
   4 -13   3        8.43       11.46      1.96 o 
   5 -13   3       16.48       13.79      4.38 o 
   6 -13   3      112.95      120.50     11.57 o 
  -1 -12   3        0.18        0.23      0.69 o 
   0 -12   3       35.69       42.37      9.11 o 
   1 -12   3       51.83       40.71      4.10 o 
   2 -12   3      537.35      518.60     13.62 o 
   3 -12   3       43.67       36.80      2.99 o 
   4 -12   3      158.27      154.06      5.72 o 
   5 -12   3       32.06       23.77      2.42 o 
   6 -12   3       11.17       11.43      2.16 o 
   7 -12   3       24.41       27.15      2.01 o 
   8 -12   3       13.71       12.54      1.55 o 
   9 -12   3        0.03       -1.45      1.06 o 
  -2 -11   3        3.01        5.61      1.56 o 
  -1 -11   3       11.94       17.11      3.36 o 
   0 -11   3       12.30       14.32      1.96 o 
   1 -11   3       37.00       30.83      2.78 o 
   2 -11   3       29.68       30.36      3.86 o 
   3 -11   3        5.57        4.82      1.30 o 
   4 -11   3       70.56       67.94      9.24 o 
   5 -11   3       27.91       33.15      2.73 o 
   6 -11   3       46.75       50.46      2.31 o 
   7 -11   3       27.04       26.05      1.92 o 
   8 -11   3        2.51        2.63      0.96 o 
   9 -11   3        9.60       10.29      1.82 o 
  10 -11   3       42.30       44.84      5.00 o 
  -4 -10   3      108.59      118.84      5.00 o 
  -3 -10   3        9.89       15.25      2.05 o 
  -2 -10   3        2.03        3.29      1.20 o 
  -1 -10   3       18.28       11.52      4.75 o 
   0 -10   3        1.86        0.46      1.60 o 
   1 -10   3       36.39       34.75      3.11 o 
   2 -10   3      196.75      202.34      6.36 o 
   3 -10   3        0.44        0.53      0.90 o 
   4 -10   3      848.76      838.84     15.47 o 
   5 -10   3      150.24      155.67      7.73 o 
   6 -10   3      124.37      122.68      3.60 o 
   7 -10   3       15.51       15.64      1.44 o 
   8 -10   3        2.24        3.69      0.94 o 
   9 -10   3       50.63       53.00      4.54 o 
  10 -10   3        8.28        9.09      3.74 o 
  -5  -9   3        0.40        1.79      2.04 o 
  -4  -9   3       19.03       21.38      2.27 o 
  -3  -9   3        5.68        5.38      1.31 o 
  -2  -9   3       36.85       41.55      3.88 o 
  -1  -9   3        9.46        3.29      0.98 o 
   0  -9   3        0.95        1.29      1.86 o 
   1  -9   3      481.62      523.83     12.78 o 
   2  -9   3     1690.84     1683.38     35.94 o 
   3  -9   3     1311.73     1317.13     28.24 o 
   4  -9   3      309.67      310.52      7.12 o 
   5  -9   3      214.12      224.13      5.19 o 
   6  -9   3        9.46       10.29      1.86 o 
   7  -9   3       10.37        9.86      1.14 o 
   8  -9   3        0.57        0.48      0.62 o 
   9  -9   3       25.27       22.56      2.26 o 
  10  -9   3       11.17        9.34      1.78 o 
  11  -9   3        7.44        7.20      1.74 o 
  -6  -8   3        4.95        5.76      2.48 o 
  -5  -8   3        5.02        9.01      2.73 o 
  -4  -8   3      316.18      323.46      8.98 o 
  -3  -8   3       62.97       61.19      3.03 o 
  -2  -8   3       10.85        6.45      1.91 o 
  -1  -8   3        8.93        9.28      3.85 o 
   0  -8   3       16.82       17.38      1.73 o 
   1  -8   3       18.30       16.85      1.15 o 
   2  -8   3       18.28       16.20      1.16 o 
   3  -8   3      199.37      200.14      4.53 o 
   4  -8   3       31.64       33.89      1.73 o 
   5  -8   3       17.10       20.58      2.26 o 
   6  -8   3        2.41        2.32      0.69 o 
   7  -8   3        0.01        0.07      0.62 o 
   8  -8   3       51.49       54.82      2.87 o 
   9  -8   3       58.45       54.09      2.99 o 
  10  -8   3       22.97       28.33      2.59 o 
  11  -8   3       41.92       37.16      3.07 o 
  -7  -7   3       19.75       21.86      3.74 o 
  -6  -7   3        7.34        6.42      2.33 o 
  -5  -7   3      278.26      292.65      8.18 o 
  -4  -7   3       26.90       33.70      2.25 o 
  -3  -7   3      109.60      111.21      4.06 o 
  -2  -7   3       49.94       52.61      2.58 o 
  -1  -7   3       24.65       21.47      7.41 o 
   0  -7   3       12.57       10.01      0.82 o 
   1  -7   3       26.32       24.38      1.71 o 
   2  -7   3       37.88       32.58      2.75 o 
   3  -7   3        6.39        8.05      0.85 o 
   4  -7   3       10.15        8.65      0.89 o 
   5  -7   3       10.47        9.17      0.93 o 
   6  -7   3      217.97      211.13      4.76 o 
   7  -7   3        2.19        2.58      0.71 o 
   8  -7   3        0.54       -0.51      0.83 o 
   9  -7   3      166.61      156.96      5.39 o 
  10  -7   3       93.45       87.86      3.97 o 
  11  -7   3        1.37       -0.03      1.14 o 
  -8  -6   3       12.49       15.69      3.46 o 
  -7  -6   3      173.26      172.30      9.19 o 
  -6  -6   3       79.81       79.59      5.69 o 
  -5  -6   3      165.95      154.78      5.01 o 
  -4  -6   3      117.15      122.98      4.29 o 
  -3  -6   3       70.43       62.04      2.70 o 
  -2  -6   3        0.22        0.10      0.71 o 
  -1  -6   3       49.54       59.38      1.94 o 
   0  -6   3      195.67      185.81      3.88 o 
   1  -6   3       30.25       32.72      2.57 o 
   2  -6   3       83.78       83.93      2.21 o 
   3  -6   3        0.05       -0.37      0.36 o 
   4  -6   3      119.56      135.31      3.21 o 
   5  -6   3      644.76      697.67     12.54 o 
   6  -6   3        3.86        5.91      0.77 o 
   7  -6   3       55.48       59.44      2.04 o 
   8  -6   3       50.06       51.20      5.07 o 
   9  -6   3      167.05      149.84      5.20 o 
  10  -6   3        8.95        6.42      1.47 o 
  11  -6   3       57.36       63.84      3.48 o 
  -9  -5   3        7.64       13.10      3.35 o 
  -8  -5   3        0.00       -1.15      1.42 o 
  -7  -5   3       15.13       18.61      3.27 o 
  -6  -5   3       16.39       14.28      2.82 o 
  -5  -5   3      176.98      180.69      5.38 o 
  -4  -5   3      137.59      156.71      4.71 o 
  -3  -5   3       73.32       66.48      1.90 o 
  -2  -5   3       79.01       74.35      1.88 o 
  -1  -5   3       46.08       49.11      1.49 o 
   0  -5   3      267.25      306.37      5.72 o 
   1  -5   3       79.07       85.74      2.09 o 
   2  -5   3      643.63      697.12     12.17 o 
   3  -5   3      134.62      125.45      4.45 o 
   4  -5   3        8.24        6.71      0.68 o 
   5  -5   3      353.15      388.99      8.99 o 
   6  -5   3      998.84     1059.33     18.37 o 
   7  -5   3      704.14      717.37     16.24 o 
   8  -5   3        4.37        6.83      1.25 o 
   9  -5   3      282.26      265.72      7.61 o 
  10  -5   3        2.68        1.19      1.05 o 
  11  -5   3        5.80        4.91      1.51 o 
  -9  -4   3        3.51        2.18      1.91 o 
  -8  -4   3       84.80       85.04      5.98 o 
  -7  -4   3     1045.09     1054.73     34.31 o 
  -6  -4   3     1545.46     1527.52     47.19 o 
  -5  -4   3       27.53       25.70      1.54 o 
  -4  -4   3        8.28       12.02      0.88 o 
  -3  -4   3        3.36        5.61      0.57 o 
  -2  -4   3      406.31      407.70      7.33 o 
  -1  -4   3      609.00      619.32     19.37 o 
   0  -4   3      493.80      539.48      9.37 o 
   1  -4   3       67.32       73.81      1.78 o 
   2  -4   3       26.72       26.46      0.98 o 
   3  -4   3       39.32       33.92      1.18 o 
   4  -4   3      510.51      536.04     11.66 o 
   5  -4   3      317.97      379.23      7.09 o 
   6  -4   3       66.12       61.79      2.32 o 
   7  -4   3       40.24       36.51      2.10 o 
   8  -4   3      361.01      310.45      8.89 o 
   9  -4   3       12.55       18.65      4.58 o 
  10  -4   3        0.28        0.18      1.01 o 
  11  -4   3       13.27       11.23      2.36 o 
 -10  -3   3       10.36        8.80      2.74 o 
  -9  -3   3        8.98        7.71      2.41 o 
  -8  -3   3       74.94       70.90      5.25 o 
  -7  -3   3      482.11      492.28     17.74 o 
  -6  -3   3       38.98       44.40      2.70 o 
  -5  -3   3        0.36        0.29      0.43 o 
  -4  -3   3       11.83       17.61      0.93 o 
  -3  -3   3      355.64      375.96      6.86 o 
  -2  -3   3      266.78      290.01      5.30 o 
  -1  -3   3       24.31       13.98      1.18 o 
   0  -3   3      162.30      163.41      3.13 o 
   1  -3   3      265.17      260.13      4.79 o 
   2  -3   3      985.39      983.73     16.56 o 
   3  -3   3       12.77        8.76      2.05 o 
   4  -3   3        6.68       11.32      0.96 o 
   5  -3   3      418.33      432.70      7.89 o 
   6  -3   3       18.10        8.68      0.66 o 
   7  -3   3      110.58      110.49      3.81 o 
   8  -3   3      245.95      223.05      6.49 o 
   9  -3   3      251.16      211.94      6.54 o 
  10  -3   3       16.27       15.68      2.20 o 
  11  -3   3       47.60       51.46      3.45 o 
 -10  -2   3       60.90       63.15      5.35 o 
  -9  -2   3      296.88      312.76     13.21 o 
  -8  -2   3      201.63      195.48      5.98 o 
  -7  -2   3      120.36      109.54      3.87 o 
  -6  -2   3      134.03      121.33      2.97 o 
  -5  -2   3      222.46      217.28      4.46 o 
  -4  -2   3      213.96      261.64      5.21 o 
  -3  -2   3       42.95       43.33      1.28 o 
  -2  -2   3      122.38      123.80      3.17 o 
  -1  -2   3       22.18       32.98      0.92 o 
   0  -2   3       75.98       70.19      1.60 o 
   1  -2   3      238.07      209.76      3.89 o 
   2  -2   3       96.04      103.82      2.63 o 
   3  -2   3      201.76      209.34      4.75 o 
   4  -2   3      175.36      186.08      3.73 o 
   5  -2   3       16.94       23.36      0.93 o 
   6  -2   3      141.85      157.39      4.63 o 
   7  -2   3       91.84       87.07      3.37 o 
   8  -2   3      125.05       91.99      3.71 o 
   9  -2   3      141.04      133.99      4.89 o 
  10  -2   3        1.27        1.61      1.12 o 
  11  -2   3        1.19       -0.11      1.93 o 
 -11  -1   3       32.54       35.38      4.71 o 
 -10  -1   3        6.66        5.73      2.17 o 
  -9  -1   3       26.72       22.49      3.62 o 
  -8  -1   3        4.08        4.77      1.13 o 
  -7  -1   3     1739.00     1643.77     48.32 o 
  -6  -1   3      409.68      422.75      9.41 o 
  -5  -1   3       35.17       41.65      1.40 o 
  -4  -1   3      107.14      142.93      3.81 o 
  -3  -1   3      787.34      861.80     24.66 o 
  -2  -1   3       20.71       25.05      1.08 o 
  -1  -1   3      137.54      138.71      2.71 o 
   0  -1   3     1065.56     1086.11     18.05 o 
   1  -1   3      215.15      211.26      4.61 o 
   2  -1   3       47.82       42.98      1.15 o 
   3  -1   3       47.31       61.62      1.56 o 
   4  -1   3      177.48      198.69      3.97 o 
   5  -1   3      333.32      370.15      6.86 o 
   6  -1   3        1.92        0.11      0.69 o 
   7  -1   3       14.58       12.32      1.49 o 
   8  -1   3      350.25      324.17      8.77 o 
   9  -1   3       28.01       32.49      3.82 o 
  10  -1   3        7.15        8.20      2.06 o 
  11  -1   3        0.76        0.62      1.32 o 
 -11   0   3       11.71       16.76      3.34 o 
 -10   0   3        1.73        3.16      1.57 o 
  -9   0   3       98.89      100.33      3.99 o 
  -8   0   3      145.17      140.24      4.65 o 
  -7   0   3     1101.11     1084.50     23.49 o 
  -6   0   3      185.20      207.43      4.35 o 
  -5   0   3       23.09       20.81      1.19 o 
  -4   0   3     1526.79     1684.16     34.22 o 
  -3   0   3     2930.21     3038.00     49.97 o 
  -2   0   3      185.08      192.86      4.47 o 
  -1   0   3      144.99      124.50      2.48 o 
   0   0   3       42.86       35.14      3.78 o 
   1   0   3       26.94       28.42      0.83 o 
   2   0   3      150.64      163.61      4.06 o 
   3   0   3       76.51       84.04      2.50 o 
   4   0   3       62.66       60.69      2.04 o 
   5   0   3       11.21       11.31      1.02 o 
   6   0   3       49.77       46.64      2.39 o 
   7   0   3       82.99       79.31      3.37 o 
   8   0   3       96.89       79.18      7.07 o 
   9   0   3       16.79       14.79      3.11 o 
  10   0   3        9.82       14.66      2.19 o 
 -11   1   3        2.44        5.16      1.55 o 
 -10   1   3        0.13       -0.20      0.92 o 
  -9   1   3      107.23      103.47      4.05 o 
  -8   1   3      709.03      694.93     15.99 o 
  -7   1   3       64.36       67.04      2.83 o 
  -6   1   3      160.99      172.55      4.86 o 
  -5   1   3      269.67      259.08     19.66 o 
  -4   1   3      128.64      143.89      3.25 o 
  -3   1   3      968.14     1028.71     21.33 o 
  -2   1   3       72.54       80.49      5.85 o 
  -1   1   3      440.92      461.39      8.09 o 
   0   1   3      202.51      228.63      5.10 o 
   1   1   3      174.87      207.40      3.99 o 
   2   1   3      660.30      665.46     11.58 o 
   3   1   3      102.14      101.13      2.43 o 
   4   1   3       61.93       71.75      2.25 o 
   5   1   3        3.96        7.41      0.75 o 
   6   1   3       14.30       17.31      1.77 o 
   7   1   3        0.34       -0.03      0.84 o 
   8   1   3       31.52       31.68      2.64 o 
   9   1   3       24.96       22.49      3.01 o 
  10   1   3       23.73       25.19      2.74 o 
 -11   2   3        1.47        2.32      2.49 o 
 -10   2   3        1.06        0.12      1.00 o 
  -9   2   3       73.66       78.35      4.28 o 
  -8   2   3       64.37       61.44      2.99 o 
  -7   2   3      161.79      159.81      3.71 o 
  -6   2   3        3.71        4.03      0.61 o 
  -5   2   3       97.55       53.55      3.00 o 
  -4   2   3       77.36       85.29      2.19 o 
  -3   2   3     2200.25     2358.83     39.12 o 
  -2   2   3      602.80      633.96     11.06 o 
  -1   2   3       15.08        5.93      0.54 o 
   0   2   3      566.83      545.60     11.66 o 
   1   2   3        1.68        4.91      0.57 o 
   2   2   3       64.52       68.31      1.90 o 
   3   2   3       46.26       51.30      1.68 o 
   4   2   3        7.82        9.44      0.86 o 
   5   2   3       36.32       35.59      1.52 o 
   6   2   3        5.02        2.74      1.06 o 
   7   2   3       26.40       19.40      3.10 o 
   8   2   3        7.21        4.36      1.38 o 
   9   2   3        0.16       -0.01      1.27 o 
 -12   3   3       31.69       39.47      3.29 o 
 -11   3   3        3.67        5.41      2.35 o 
 -10   3   3        5.16        2.68      1.17 o 
  -9   3   3       27.29       28.81      3.08 o 
  -8   3   3      160.44      146.89      4.82 o 
  -7   3   3      105.33      111.28      2.94 o 
  -6   3   3       68.59       71.40      3.38 o 
  -5   3   3      161.72      171.50      3.81 o 
  -4   3   3     2468.60     2613.70     43.48 o 
  -3   3   3      375.65      356.40      6.73 o 
  -2   3   3       13.86       10.42      1.02 o 
  -1   3   3      460.75      483.87      8.77 o 
   0   3   3      355.75      366.86      6.89 o 
   1   3   3       33.57       33.31      1.31 o 
   2   3   3      105.16      120.71      2.97 o 
   3   3   3        5.65        6.73      0.79 o 
   4   3   3       18.51       19.14      1.31 o 
   5   3   3      404.37      379.37     11.90 o 
   6   3   3      116.07      116.70      4.46 o 
   7   3   3        3.82        1.89      1.19 o 
   8   3   3       12.81       14.34      2.66 o 
 -11   4   3       77.68       87.22      4.57 o 
 -10   4   3        1.23        1.73      1.10 o 
  -9   4   3       57.98       56.00      2.91 o 
  -8   4   3       60.83       63.81      3.00 o 
  -7   4   3       53.37       51.23      3.07 o 
  -6   4   3      105.25      104.88      6.27 o 
  -5   4   3        4.57        6.61      0.77 o 
  -4   4   3       81.50       92.34      2.51 o 
  -3   4   3        6.40        6.80      0.73 o 
  -2   4   3       26.30       21.41      1.12 o 
  -1   4   3      281.52      292.05      5.81 o 
   0   4   3      906.15      897.53     15.74 o 
   1   4   3      134.73      135.36      3.31 o 
   2   4   3       16.38       17.89      1.24 o 
   3   4   3       62.00       57.70      2.09 o 
   4   4   3       68.91       67.32      2.36 o 
   5   4   3      100.61       99.17      4.03 o 
   6   4   3      106.75       99.37      4.24 o 
   7   4   3        0.53        1.05      1.41 o 
   8   4   3       14.79       16.01      3.43 o 
 -11   5   3       61.93       61.41      3.46 o 
 -10   5   3      172.02      174.27     11.99 o 
  -9   5   3       30.07       32.98      2.56 o 
  -8   5   3      186.59      202.55      5.00 o 
  -7   5   3        8.49       10.14      1.59 o 
  -6   5   3        0.04        0.43      0.51 o 
  -5   5   3        0.47        0.11      0.49 o 
  -4   5   3        6.80        8.02      1.19 o 
  -3   5   3      110.92       98.80      2.97 o 
  -2   5   3     1108.01     1068.01     18.66 o 
  -1   5   3        4.81        6.73      1.09 o 
   0   5   3        2.47        1.88      0.63 o 
   1   5   3        1.01        0.05      0.53 o 
   2   5   3       15.37       17.61      1.73 o 
   3   5   3        1.97        2.21      0.75 o 
   4   5   3        5.17        4.00      0.97 o 
   5   5   3        1.10        2.17      1.20 o 
   6   5   3        5.57        6.39      1.62 o 
   7   5   3        0.02       -0.01      1.93 o 
 -11   6   3       85.18       93.88      4.36 o 
 -10   6   3       20.90       23.78      2.70 o 
  -9   6   3        5.57        4.93      1.33 o 
  -8   6   3        3.16        2.89      1.23 o 
  -7   6   3        9.30        9.37      1.06 o 
  -6   6   3       18.63       21.01      1.48 o 
  -5   6   3        5.49        6.33      0.91 o 
  -4   6   3      536.01      544.59     10.36 o 
  -3   6   3       44.91       49.85      1.93 o 
  -2   6   3        0.02       -0.43      0.74 o 
  -1   6   3      350.23      365.07      7.42 o 
   0   6   3      240.99      246.54      5.50 o 
   1   6   3       31.48       30.40      1.70 o 
   2   6   3        7.26        5.80      0.98 o 
   3   6   3      190.24      189.95      4.81 o 
   4   6   3      231.92      247.11      5.93 o 
   5   6   3       37.09       42.05      4.64 o 
 -11   7   3        3.54        4.50      1.51 o 
 -10   7   3       40.50       43.64      7.16 o 
  -9   7   3       31.97       31.10      3.28 o 
  -8   7   3        1.06        1.51      0.73 o 
  -7   7   3        5.30        5.21      0.94 o 
  -6   7   3       25.84       29.64      1.72 o 
  -5   7   3       47.97       49.56      2.07 o 
  -4   7   3       32.96       32.40      2.30 o 
  -3   7   3      120.09      114.56      3.31 o 
  -2   7   3       47.59       42.50      1.90 o 
  -1   7   3       23.19       20.45      1.65 o 
   0   7   3      201.01      216.87      5.20 o 
   1   7   3       15.77       15.54      1.44 o 
   2   7   3        1.14        0.68      0.80 o 
   3   7   3      201.25      212.47      5.40 o 
   4   7   3      136.65      136.05      7.48 o 
 -10   8   3        5.42        4.09      1.46 o 
  -9   8   3       14.22        9.80      2.25 o 
  -8   8   3        7.58        7.46      1.42 o 
  -7   8   3        0.00       -0.98      0.65 o 
  -6   8   3        2.27        0.88      0.74 o 
  -5   8   3       18.32       17.91      1.52 o 
  -4   8   3        0.42       -0.01      0.65 o 
  -3   8   3       42.52       41.88      2.03 o 
  -2   8   3        0.45        0.50      0.68 o 
  -1   8   3       67.60       64.99      2.54 o 
   0   8   3        0.07        0.21      0.76 o 
   1   8   3       18.84       16.04      1.56 o 
   2   8   3       17.00       16.59      1.93 o 
   3   8   3        4.61        4.33      1.82 o 
  -9   9   3       18.51       18.96      2.44 o 
  -8   9   3       38.08       38.65      2.71 o 
  -7   9   3       32.02       38.43      2.22 o 
  -6   9   3       10.97       11.38      1.48 o 
  -5   9   3      156.83      162.35      6.71 o 
  -4   9   3       10.70        9.71      1.63 o 
  -3   9   3       22.96       24.76      1.86 o 
  -2   9   3       12.28       13.07      1.46 o 
  -1   9   3       16.24       17.13      2.43 o 
   0   9   3      310.27      290.48      8.71 o 
   1   9   3       79.07       74.70      3.64 o 
  -8  10   3       36.58       39.35      3.05 o 
  -7  10   3        2.36        2.74      0.94 o 
  -6  10   3        4.84        4.02      1.07 o 
  -5  10   3       37.51       41.67      2.50 o 
  -4  10   3       30.97       29.13      2.10 o 
  -3  10   3        9.01       10.75      1.38 o 
  -2  10   3       38.98       41.20      2.55 o 
  -1  10   3       22.07       26.24      2.49 o 
   0  10   3       20.97       22.22      3.45 o 
   2 -13   4       16.91       17.79      2.41 o 
   3 -13   4      111.06      101.26      4.74 o 
   4 -13   4       66.76       79.94      4.13 o 
   5 -13   4      181.03      163.74      6.18 o 
   6 -13   4       28.52       23.84      2.56 o 
   7 -13   4       20.90       24.01      2.58 o 
  -1 -12   4       47.74       57.19      5.06 o 
   0 -12   4        0.05        0.15      1.04 o 
   1 -12   4       26.81       26.76      2.60 o 
   2 -12   4      301.74      293.55      8.91 o 
   3 -12   4      367.27      347.99      9.98 o 
   4 -12   4      411.08      374.29     10.48 o 
   5 -12   4      254.90      243.75      8.39 o 
   6 -12   4      115.00      110.44      4.65 o 
   7 -12   4        0.78        0.94      0.89 o 
   8 -12   4       15.29       15.04      1.61 o 
   9 -12   4       13.32       10.48      1.88 o 
  -3 -11   4      135.37      141.69      5.69 o 
  -2 -11   4       28.18       28.62      2.75 o 
  -1 -11   4        0.07        0.63      1.32 o 
   0 -11   4        0.02       -0.70      0.83 o 
   1 -11   4       25.74       25.31      3.39 o 
   2 -11   4        4.52        2.10      1.07 o 
   3 -11   4       35.09       29.99      2.57 o 
   4 -11   4       30.28       30.68      2.57 o 
   5 -11   4       15.96       12.90      1.78 o 
   6 -11   4        5.69        6.59      1.10 o 
   7 -11   4        3.97        4.61      1.00 o 
   8 -11   4        8.70        9.41      1.35 o 
   9 -11   4        7.06        4.10      2.05 o 
  10 -11   4       10.42       12.35      2.02 o 
  -4 -10   4      109.93      106.76      4.70 o 
  -3 -10   4      137.65      149.49      5.64 o 
  -2 -10   4       10.20        7.94      1.55 o 
  -1 -10   4        0.02        1.14      1.03 o 
   0 -10   4        0.50        0.23      0.90 o 
   1 -10   4       71.58       77.98      3.59 o 
   2 -10   4        5.67        5.30      1.29 o 
   3 -10   4        7.84       11.54      1.63 o 
   4 -10   4       21.17       23.04      1.60 o 
   5 -10   4       53.17       48.44      2.69 o 
   6 -10   4        7.77        9.18      1.16 o 
   7 -10   4        4.05        4.36      0.94 o 
   8 -10   4        4.10        3.93      1.12 o 
   9 -10   4        0.11       -0.49      1.36 o 
  10 -10   4       89.23       76.80      3.93 o 
  -5  -9   4       54.46       45.61      5.27 o 
  -4  -9   4       21.88       20.31      2.29 o 
  -3  -9   4        8.45        6.90      1.46 o 
  -2  -9   4       47.68       49.36      2.93 o 
  -1  -9   4       11.29       11.96      1.65 o 
   0  -9   4        9.16        9.22      1.42 o 
   1  -9   4       13.39       14.86      1.70 o 
   2  -9   4       20.56       18.40      1.90 o 
   3  -9   4      116.59      113.44      3.16 o 
   4  -9   4       19.66       19.35      1.41 o 
   5  -9   4       65.36       75.82      2.56 o 
   6  -9   4      311.95      329.13      7.01 o 
   7  -9   4        6.92        5.53      0.94 o 
   8  -9   4       18.70       21.01      2.14 o 
   9  -9   4      111.64      112.09      6.51 o 
  10  -9   4      122.89      121.72      4.93 o 
  11  -9   4       18.58       21.11      2.46 o 
  -6  -8   4       64.94       62.79      5.53 o 
  -5  -8   4        6.49       11.71      2.96 o 
  -4  -8   4      154.00      164.71     10.17 o 
  -3  -8   4       94.58      101.21      4.04 o 
  -2  -8   4        8.83        8.73      1.36 o 
  -1  -8   4        0.58        0.37      0.72 o 
   0  -8   4        6.26        2.86      1.32 o 
   1  -8   4        7.28        8.30      1.24 o 
   2  -8   4       28.33       32.16      1.47 o 
   3  -8   4      117.60      134.30      3.38 o 
   4  -8   4       27.54       30.74      1.54 o 
   5  -8   4        2.55        2.32      0.69 o 
   6  -8   4      259.49      277.36      6.01 o 
   7  -8   4      444.88      471.09      9.66 o 
   8  -8   4      387.90      264.37     10.60 o 
   9  -8   4      162.63      153.10      5.37 o 
  10  -8   4       16.73       18.30      2.16 o 
  11  -8   4        1.11       -0.55      1.10 o 
  -7  -7   4      125.13      104.88      7.23 o 
  -6  -7   4     1142.05     1172.77     38.51 o 
  -5  -7   4      389.53      381.78     10.06 o 
  -4  -7   4       19.41       22.32      4.44 o 
  -3  -7   4        0.62        0.34      0.73 o 
  -2  -7   4      113.22      110.11      3.94 o 
  -1  -7   4       66.29       74.09      3.04 o 
   0  -7   4      153.34      151.52      5.48 o 
   1  -7   4      143.80      152.31      3.45 o 
   2  -7   4        3.83        3.93      1.02 o 
   3  -7   4       16.55       16.36      1.12 o 
   4  -7   4       66.16       69.35      2.18 o 
   5  -7   4       38.13       45.43      2.75 o 
   6  -7   4      196.23      194.13      4.49 o 
   7  -7   4       34.62       31.44      1.91 o 
   8  -7   4       40.20       34.85      2.38 o 
   9  -7   4      106.86      115.02      6.15 o 
  10  -7   4        9.89       11.17      1.76 o 
  11  -7   4        0.01       -0.97      1.00 o 
  -8  -6   4       52.09       49.61      5.53 o 
  -7  -6   4      147.35      152.57      8.54 o 
  -6  -6   4       76.62       84.84      5.84 o 
  -5  -6   4       49.01       45.10      4.06 o 
  -4  -6   4       16.16       11.51      1.45 o 
  -3  -6   4       73.97       69.00      2.88 o 
  -2  -6   4      249.37      239.97      6.49 o 
  -1  -6   4      126.08      132.14      4.19 o 
   0  -6   4      145.50      152.11      3.22 o 
   1  -6   4       96.35       90.86      2.26 o 
   2  -6   4      242.80      245.87      4.95 o 
   3  -6   4       57.45       63.93      1.91 o 
   4  -6   4        0.84        0.99      0.81 o 
   5  -6   4       19.23       19.52      1.41 o 
   6  -6   4      118.57      128.16      6.77 o 
   7  -6   4       26.96       30.22      3.90 o 
   8  -6   4       26.21       27.14      2.55 o 
   9  -6   4      376.52      341.71      9.25 o 
  10  -6   4       40.41       35.02      2.76 o 
  11  -6   4       29.91       32.90      2.83 o 
  -9  -5   4      127.60      138.20      8.56 o 
  -8  -5   4       73.64       82.65      6.20 o 
  -7  -5   4      245.46      251.49     11.35 o 
  -6  -5   4        3.03        1.69      1.66 o 
  -5  -5   4       28.26       27.11      2.22 o 
  -4  -5   4      224.82      216.21      6.02 o 
  -3  -5   4       37.70       48.59      2.33 o 
  -2  -5   4        2.22        3.00      0.75 o 
  -1  -5   4        0.09       -0.40      0.50 o 
   0  -5   4       60.50       60.78      1.51 o 
   1  -5   4       14.66       13.60      0.76 o 
   2  -5   4        7.92        7.26      0.67 o 
   3  -5   4      126.35      128.96      2.94 o 
   4  -5   4      241.78      245.88      4.97 o 
   5  -5   4       13.51       14.02      1.17 o 
   6  -5   4       35.71       29.92      1.35 o 
   7  -5   4       42.26       34.65      2.17 o 
   8  -5   4        0.04       -0.33      0.81 o 
   9  -5   4       96.40       90.70      3.80 o 
  10  -5   4        5.07        2.82      1.25 o 
  11  -5   4        2.01        3.77      1.47 o 
  -9  -4   4        0.18        2.17      1.83 o 
  -8  -4   4        2.95        4.72      1.98 o 
  -7  -4   4      199.97      223.17     10.18 o 
  -6  -4   4     1216.24     1215.80     30.22 o 
  -5  -4   4       18.09       21.05      1.70 o 
  -4  -4   4        1.21        0.38      0.40 o 
  -3  -4   4      440.11      474.38      8.55 o 
  -2  -4   4      499.52      540.40     12.12 o 
  -1  -4   4      157.75      177.18      5.05 o 
   0  -4   4      213.58      231.60      4.40 o 
   1  -4   4      600.05      601.11     10.47 o 
   2  -4   4       36.31       35.58      1.20 o 
   3  -4   4      119.40      126.11      2.83 o 
   4  -4   4        0.24       -0.09      0.28 o 
   5  -4   4      429.60      453.87      8.36 o 
   6  -4   4       58.18       60.37      1.86 o 
   7  -4   4       28.33       25.76      1.83 o 
   8  -4   4      246.94      227.35      6.61 o 
   9  -4   4       27.20       24.06      2.20 o 
  10  -4   4      142.05      136.88      5.15 o 
  11  -4   4       58.90       60.34      3.50 o 
 -10  -3   4        0.55        0.98      1.80 o 
  -9  -3   4        0.17        0.51      1.64 o 
  -8  -3   4       44.33       45.48      4.15 o 
  -7  -3   4      567.34      569.57     20.00 o 
  -6  -3   4       97.01      100.81      2.71 o 
  -5  -3   4      259.17      256.47      5.21 o 
  -4  -3   4        1.23        0.98      0.39 o 
  -3  -3   4     2531.53     2835.01     46.89 o 
  -2  -3   4      976.56     1052.96     17.78 o 
  -1  -3   4      458.71      448.85      7.89 o 
   0  -3   4       23.83       31.33      1.01 o 
   1  -3   4        4.31        3.27      0.42 o 
   2  -3   4       40.10       34.24      1.12 o 
   3  -3   4        0.00       -0.41      0.36 o 
   4  -3   4      130.83      122.19      2.76 o 
   5  -3   4        2.23        2.09      0.48 o 
   6  -3   4        4.34        4.61      0.71 o 
   7  -3   4        0.76        0.72      0.82 o 
   8  -3   4      290.38      263.99      7.43 o 
   9  -3   4       20.55       15.10      1.83 o 
  10  -3   4       25.27       23.67      2.38 o 
  11  -3   4       28.78       32.60      6.98 o 
 -10  -2   4       12.34       20.41      3.53 o 
  -9  -2   4       24.92       20.82      3.31 o 
  -8  -2   4       36.38       31.46      3.78 o 
  -7  -2   4      276.46      270.11      7.23 o 
  -6  -2   4       30.86       25.29      1.27 o 
  -5  -2   4      154.45      165.36      3.64 o 
  -4  -2   4        4.86        5.90      0.61 o 
  -3  -2   4      820.99      872.16     14.93 o 
  -2  -2   4      349.81      388.61      6.95 o 
  -1  -2   4       13.48       15.84      0.72 o 
   0  -2   4      295.86      298.09      5.42 o 
   1  -2   4      342.85      391.27      6.92 o 
   2  -2   4      362.31      352.82      7.68 o 
   3  -2   4      165.91      164.80      3.36 o 
   4  -2   4      100.59      112.88      3.18 o 
   5  -2   4       46.31       43.88      1.71 o 
   6  -2   4        0.27        0.40      0.67 o 
   7  -2   4       55.79       59.58      2.78 o 
   8  -2   4        8.55        5.91      1.26 o 
   9  -2   4        3.67        7.01      1.85 o 
  10  -2   4       56.40       55.22      4.83 o 
  11  -2   4        5.32        6.32      1.76 o 
 -11  -1   4       78.79       95.16      6.88 o 
 -10  -1   4        1.17        3.90      2.04 o 
  -9  -1   4        2.12        0.18      1.47 o 
  -8  -1   4       58.72       56.15      2.79 o 
  -7  -1   4       14.42       15.14      1.98 o 
  -6  -1   4      102.03      111.76      3.28 o 
  -5  -1   4       45.02       52.42      4.29 o 
  -4  -1   4        1.19        2.31      0.46 o 
  -3  -1   4      922.69     1021.52     21.13 o 
  -2  -1   4      173.23      185.27      4.41 o 
  -1  -1   4      771.85      750.92     12.81 o 
   0  -1   4      162.09      143.00      2.83 o 
   1  -1   4       70.22       70.97      3.07 o 
   2  -1   4       10.97       13.27      1.08 o 
   3  -1   4        3.00       10.10      0.68 o 
   4  -1   4      270.05      261.90      5.12 o 
   5  -1   4       24.01       24.46      1.11 o 
   6  -1   4        6.46        5.96      1.08 o 
   7  -1   4        9.99        9.89      2.05 o 
   8  -1   4       50.12       37.55      3.96 o 
   9  -1   4       26.84       24.09      2.36 o 
  10  -1   4        0.58        1.24      1.22 o 
 -11   0   4       33.77       48.71      5.37 o 
 -10   0   4       45.64       53.72      4.07 o 
  -9   0   4       49.62       53.07      2.92 o 
  -8   0   4       67.87       57.66      2.76 o 
  -7   0   4      183.13      171.92      3.94 o 
  -6   0   4        0.07        1.10      0.48 o 
  -5   0   4      248.53      219.44     17.86 o 
  -4   0   4      103.40       95.84      2.35 o 
  -3   0   4     2504.82     2615.13     43.25 o 
  -2   0   4      563.68      614.00     10.67 o 
  -1   0   4      154.94      175.12      4.53 o 
   0   0   4      702.03      645.25     41.85 o 
   1   0   4     1378.11     1450.59     29.85 o 
   2   0   4      170.07      187.93      3.74 o 
   3   0   4       24.52       42.88      1.76 o 
   4   0   4       34.87       44.64      1.51 o 
   5   0   4      197.38      194.20      4.20 o 
   6   0   4      254.11      236.06      6.62 o 
   7   0   4      142.97      130.01      4.63 o 
   8   0   4       10.74       15.15      3.76 o 
   9   0   4        5.86        5.95      1.51 o 
  10   0   4       42.63       46.47      5.28 o 
 -11   1   4        5.33        6.89      1.65 o 
 -10   1   4        0.07       -0.26      0.95 o 
  -9   1   4       48.34       45.20      2.74 o 
  -8   1   4       17.92       16.96      1.71 o 
  -7   1   4        1.34        0.53      0.56 o 
  -6   1   4       20.67       20.17      1.35 o 
  -5   1   4       75.68       77.24      2.13 o 
  -4   1   4      145.23      187.49      3.93 o 
  -3   1   4        1.22        0.73      0.36 o 
  -2   1   4       72.87       56.59      1.86 o 
  -1   1   4       29.92       40.79      1.22 o 
   0   1   4     2257.95     2448.96     40.65 o 
   1   1   4     1170.71     1200.35     20.30 o 
   2   1   4        0.83        0.68      0.62 o 
   3   1   4        5.27        3.24      0.55 o 
   4   1   4       13.95       16.92      1.31 o 
   5   1   4       50.08       46.26      1.73 o 
   6   1   4      173.38      159.28      6.21 o 
   7   1   4      158.13      139.33      4.97 o 
   8   1   4        0.03        0.35      1.02 o 
   9   1   4       44.26       43.85      5.01 o 
 -11   2   4        1.45        2.24      1.57 o 
 -10   2   4      133.23      136.85      5.05 o 
  -9   2   4      153.08      144.58      5.03 o 
  -8   2   4       55.53       54.99      2.74 o 
  -7   2   4      200.10      215.13      5.70 o 
  -6   2   4        1.18        2.09      0.57 o 
  -5   2   4        7.02        9.15      1.26 o 
  -4   2   4       36.80       27.57      1.19 o 
  -3   2   4        0.80        1.55      0.43 o 
  -2   2   4     1330.39     1386.88     25.63 o 
  -1   2   4     1473.42     1479.61     24.93 o 
   0   2   4       15.92       12.46      0.79 o 
   1   2   4        5.80        8.85      0.87 o 
   2   2   4        4.76        5.42      0.67 o 
   3   2   4        0.20       -0.58      0.38 o 
   4   2   4       82.80       77.38      2.36 o 
   5   2   4        1.61       -0.21      0.85 o 
   6   2   4       16.58       19.23      2.03 o 
   7   2   4       32.39       35.38      2.82 o 
   8   2   4        3.38        3.61      2.21 o 
   9   2   4        8.77       12.67      3.16 o 
 -11   3   4        7.30        9.94      2.84 o 
 -10   3   4       24.03       26.67      2.43 o 
  -9   3   4       31.30       36.90      2.52 o 
  -8   3   4        0.01       -0.19      0.74 o 
  -7   3   4        0.38       -0.35      0.77 o 
  -6   3   4       19.91       18.34      1.24 o 
  -5   3   4       30.77       39.24      2.39 o 
  -4   3   4       12.05       16.07      2.79 o 
  -3   3   4      274.39      267.05      5.37 o 
  -2   3   4      122.60      157.56      4.40 o 
  -1   3   4        0.94       -0.03      0.38 o 
   0   3   4      693.16      727.44     12.90 o 
   1   3   4      732.17      781.87     13.87 o 
   2   3   4      102.09       81.57      2.42 o 
   3   3   4       69.10       59.67      2.07 o 
   4   3   4      402.18      433.31      9.41 o 
   5   3   4      576.44      587.85     21.66 o 
   6   3   4       28.12       23.18      3.35 o 
   7   3   4        9.60        8.93      2.55 o 
   8   3   4       26.76       36.05      4.71 o 
 -11   4   4        1.23        3.18      1.81 o 
 -10   4   4       84.99       76.45      3.67 o 
  -9   4   4        5.02        9.10      2.26 o 
  -8   4   4        5.53        3.45      0.70 o 
  -7   4   4       51.14       55.32      2.08 o 
  -6   4   4       60.36       63.41      2.18 o 
  -5   4   4       28.01       33.89      1.52 o 
  -4   4   4      149.23      136.87      3.37 o 
  -3   4   4       33.11       42.68      1.63 o 
  -2   4   4      111.77       90.62      2.50 o 
  -1   4   4       55.37       61.98      2.17 o 
   0   4   4      376.67      378.85      7.40 o 
   1   4   4        0.96        1.97      0.63 o 
   2   4   4       57.93       54.25      2.04 o 
   3   4   4       36.66       42.34      2.38 o 
   4   4   4      651.33      671.65     12.68 o 
   5   4   4       30.01       26.52      3.69 o 
   6   4   4       12.32       11.63      2.85 o 
   7   4   4       14.76        9.54      2.87 o 
 -11   5   4       13.23       22.87      3.00 o 
 -10   5   4       20.76       18.35      2.12 o 
  -9   5   4        0.59       -0.37      0.77 o 
  -8   5   4        3.36        2.93      0.79 o 
  -7   5   4       50.99       47.15      1.96 o 
  -6   5   4        0.19        0.75      0.67 o 
  -5   5   4       55.92       57.54      2.12 o 
  -4   5   4        0.65        0.99      0.58 o 
  -3   5   4       15.16       21.93      1.40 o 
  -2   5   4       15.69       12.25      1.07 o 
  -1   5   4      143.24      157.81      3.85 o 
   0   5   4       80.39       76.73      2.47 o 
   1   5   4       37.70       37.82      1.80 o 
   2   5   4        0.96        0.10      0.60 o 
   3   5   4      123.99      124.67      3.59 o 
   4   5   4       26.30       25.45      2.23 o 
   5   5   4       60.14       65.37      5.27 o 
   6   5   4       74.06       84.84      6.24 o 
 -11   6   4       60.92       66.78      3.72 o 
 -10   6   4        5.37        5.22      1.45 o 
  -9   6   4      108.05       89.13     12.14 o 
  -8   6   4      153.27      165.05      7.31 o 
  -7   6   4        2.11        0.50      0.67 o 
  -6   6   4        0.19       -0.36      0.58 o 
  -5   6   4       37.87       41.57      1.87 o 
  -4   6   4      113.23      108.18      3.13 o 
  -3   6   4      130.44      133.33      3.56 o 
  -2   6   4       13.68       13.56      1.22 o 
  -1   6   4        9.24        8.64      1.59 o 
   0   6   4       55.72       57.43      2.23 o 
   1   6   4      594.41      573.98     11.13 o 
   2   6   4       45.87       49.38      2.77 o 
   3   6   4      151.90      155.02      5.31 o 
   4   6   4      447.13      452.14     17.09 o 
   5   6   4       77.47       87.02      6.31 o 
 -10   7   4       61.76       69.14      5.32 o 
  -9   7   4       56.45       54.11      3.19 o 
  -8   7   4        0.97        0.66      0.75 o 
  -7   7   4       10.24       10.68      1.27 o 
  -6   7   4        5.88        4.72      0.96 o 
  -5   7   4        7.57        7.27      1.49 o 
  -4   7   4       73.06       76.30      2.67 o 
  -3   7   4      121.98      116.44      3.84 o 
  -2   7   4        0.02       -0.21      0.60 o 
  -1   7   4       72.02       68.69      2.55 o 
   0   7   4        7.96        9.64      1.23 o 
   1   7   4      282.82      287.19      8.20 o 
   2   7   4       19.09       16.83      2.94 o 
   3   7   4      241.11      249.07      7.88 o 
   4   7   4      417.55      464.03     17.75 o 
 -10   8   4       91.52      100.90      4.65 o 
  -9   8   4       29.00       28.90      2.09 o 
  -8   8   4        2.39        5.13      1.89 o 
  -7   8   4      128.90      145.78      4.25 o 
  -6   8   4        6.92        7.44      1.16 o 
  -5   8   4       48.16       46.36      2.18 o 
  -4   8   4       15.26       13.61      1.43 o 
  -3   8   4       28.87       27.29      1.88 o 
  -2   8   4        2.82        2.21      1.20 o 
  -1   8   4       92.73       93.75      4.04 o 
   0   8   4        4.30        3.86      1.27 o 
   1   8   4      153.26      147.34      5.40 o 
   2   8   4       51.42       54.66      3.43 o 
  -8   9   4      231.67      229.01      5.98 o 
  -7   9   4       98.34       95.48      3.45 o 
  -6   9   4       10.91       14.85      1.55 o 
  -5   9   4        6.51        9.18      1.30 o 
  -4   9   4       13.07       13.49      1.49 o 
  -3   9   4        6.24        6.59      1.87 o 
  -2   9   4        0.38       -0.08      0.98 o 
  -1   9   4       57.46       55.23      3.22 o 
   0   9   4      144.93      144.69      5.51 o 
   1   9   4       62.13       63.72      3.56 o 
  -6  10   4        0.74        2.01      1.04 o 
  -5  10   4        1.86        2.60      1.02 o 
  -4  10   4       10.92       11.88      2.45 o 
  -3  10   4       19.40       22.78      2.42 o 
  -2  10   4       38.93       37.80      3.05 o 
   1 -13   5       10.81       10.66      1.96 o 
   2 -13   5        7.38        8.97      1.88 o 
   3 -13   5        1.36        0.29      2.61 o 
   4 -13   5       47.77       55.97      5.72 o 
   5 -13   5       16.31       17.08      2.24 o 
   6 -13   5        6.18        5.45      2.22 o 
   7 -13   5       19.97       24.19      3.26 o 
  -1 -12   5       11.22       12.35      2.02 o 
   0 -12   5        6.12        5.90      1.51 o 
   1 -12   5        5.10        4.24      1.42 o 
   2 -12   5       33.75       35.40      3.75 o 
   3 -12   5       13.40       14.26      1.98 o 
   4 -12   5        0.23       -1.32      0.88 o 
   5 -12   5        2.90        2.61      1.27 o 
   6 -12   5      103.71      102.71      4.65 o 
   7 -12   5       53.73       55.55      3.33 o 
   8 -12   5        0.01        0.37      0.86 o 
   9 -12   5       46.92       50.19      6.81 o 
  -3 -11   5      145.08      151.43     15.66 o 
  -2 -11   5       30.36       31.40      2.83 o 
  -1 -11   5        5.46        5.07      1.44 o 
   0 -11   5        2.08        2.91      1.16 o 
   1 -11   5        2.42        1.51      1.06 o 
   2 -11   5        0.11        0.56      0.93 o 
   3 -11   5        2.25        3.03      1.18 o 
   4 -11   5       50.76       49.29      2.91 o 
   5 -11   5       37.23       34.36      2.69 o 
   6 -11   5       37.38       33.47      2.07 o 
   7 -11   5       78.52       83.42      3.04 o 
   8 -11   5      306.16      311.46      7.19 o 
   9 -11   5       22.68       24.51      3.34 o 
  -4 -10   5       77.87       73.34      3.88 o 
  -3 -10   5       12.06        9.00      1.64 o 
  -2 -10   5       27.23       25.76      2.43 o 
  -1 -10   5       24.17       18.83      2.83 o 
   0 -10   5        4.54        4.20      1.22 o 
   1 -10   5       23.72       21.87      2.17 o 
   2 -10   5       27.18       28.62      2.39 o 
   3 -10   5        4.00        3.48      1.11 o 
   4 -10   5       11.02       11.35      1.69 o 
   5 -10   5        7.72        8.49      1.12 o 
   6 -10   5        8.00        6.54      1.05 o 
   7 -10   5       68.46       64.90      2.55 o 
   8 -10   5       25.19       24.90      2.35 o 
   9 -10   5       78.01       81.80      3.90 o 
  10 -10   5        2.98        0.67      1.11 o 
  -5  -9   5        3.55        5.35      2.45 o 
  -4  -9   5       80.90       82.14      3.86 o 
  -3  -9   5        9.54        9.73      1.57 o 
  -2  -9   5       32.93       35.43      2.48 o 
  -1  -9   5       92.01       89.35      4.03 o 
   0  -9   5       99.13      106.30      4.12 o 
   1  -9   5       12.53       12.75      1.61 o 
   2  -9   5        2.11        1.54      0.94 o 
   3  -9   5      120.56      129.64      3.42 o 
   4  -9   5       38.69       34.93      2.06 o 
   5  -9   5      124.56      121.61      3.40 o 
   6  -9   5      143.17      142.12      3.82 o 
   7  -9   5       16.33       18.38      1.47 o 
   8  -9   5       24.47       22.78      2.34 o 
   9  -9   5      178.79      170.89      8.33 o 
  10  -9   5       53.15       44.92      3.29 o 
  11  -9   5       17.02       16.69      2.26 o 
  -6  -8   5       37.23       36.43      4.83 o 
  -5  -8   5        0.04        0.65      0.99 o 
  -4  -8   5        0.22       -0.43      0.84 o 
  -3  -8   5      149.43      141.12      4.96 o 
  -2  -8   5        5.57        4.05      1.10 o 
  -1  -8   5        0.03        0.59      0.79 o 
   0  -8   5       54.82       57.99      2.78 o 
   1  -8   5        1.97        2.87      0.97 o 
   2  -8   5       86.39       81.30      2.37 o 
   3  -8   5       84.84       79.70      2.43 o 
   4  -8   5       49.52       45.38      1.82 o 
   5  -8   5        4.70        4.43      0.78 o 
   6  -8   5       33.20       32.38      1.66 o 
   7  -8   5        8.23        8.39      1.07 o 
   8  -8   5        1.62        1.16      1.44 o 
   9  -8   5       34.33       34.60      2.68 o 
  10  -8   5        0.24        0.45      1.06 o 
  11  -8   5       16.09       13.54      2.05 o 
  -7  -7   5        7.49       11.68      3.05 o 
  -6  -7   5      224.18      246.23     11.47 o 
  -5  -7   5      482.76      483.93     12.19 o 
  -4  -7   5       11.52        9.44      1.43 o 
  -3  -7   5       95.05       87.61      3.54 o 
  -2  -7   5      470.28      500.53     14.83 o 
  -1  -7   5        9.71        8.06      1.21 o 
   0  -7   5       49.02       57.78      2.61 o 
   1  -7   5      292.45      289.50      5.72 o 
   2  -7   5       65.00       75.08      2.16 o 
   3  -7   5       37.74       45.72      1.67 o 
   4  -7   5       63.57       56.71      2.00 o 
   5  -7   5       36.45       34.45      1.56 o 
   6  -7   5       69.65       74.18      2.40 o 
   7  -7   5       97.27      100.71      3.50 o 
   8  -7   5       60.29       56.77      4.96 o 
   9  -7   5        0.15       -0.59      0.93 o 
  10  -7   5      152.84      149.36      5.48 o 
  11  -7   5        4.81        4.08      1.51 o 
  -8  -6   5        0.82        1.42      1.97 o 
  -7  -6   5        9.31        4.13      2.12 o 
  -6  -6   5      266.27      253.49     11.35 o 
  -5  -6   5        9.43        6.78      1.23 o 
  -4  -6   5      122.23      129.82      4.44 o 
  -3  -6   5      213.89      223.86      6.32 o 
  -2  -6   5      687.49      751.55     16.89 o 
  -1  -6   5      685.87      704.14     16.46 o 
   0  -6   5       28.59       28.06      3.12 o 
   1  -6   5        2.34        3.98      0.52 o 
   2  -6   5       89.81      102.39      2.56 o 
   3  -6   5       43.20       51.43      1.71 o 
   4  -6   5       26.12       23.96      1.31 o 
   5  -6   5       47.64       50.13      1.79 o 
   6  -6   5        1.48        1.55      0.57 o 
   7  -6   5        1.29        0.13      0.76 o 
   8  -6   5       28.70       30.71      3.36 o 
   9  -6   5      268.11      260.10      9.13 o 
  10  -6   5        2.51        3.86      1.31 o 
  11  -6   5       71.29       68.03      4.05 o 
  -9  -5   5        9.24        9.11      2.92 o 
  -8  -5   5        0.46       -0.63      1.55 o 
  -7  -5   5       76.70       79.07      5.62 o 
  -6  -5   5       90.79       93.47      8.06 o 
  -5  -5   5        0.55        0.78      0.77 o 
  -4  -5   5        1.28       -0.72      0.58 o 
  -3  -5   5      110.54       99.60      7.13 o 
  -2  -5   5      302.62      322.49      8.02 o 
  -1  -5   5      108.89      104.17      6.00 o 
   0  -5   5      217.72      216.70      4.27 o 
   1  -5   5      172.08      167.16      3.52 o 
   2  -5   5       13.63       10.26      0.78 o 
   3  -5   5      234.74      215.11      4.44 o 
   4  -5   5        0.10        0.17      0.42 o 
   5  -5   5       14.42       11.24      0.91 o 
   6  -5   5       72.37       77.68      2.30 o 
   7  -5   5        2.72        3.37      0.99 o 
   8  -5   5      216.76      211.47      6.32 o 
   9  -5   5       78.35       74.60      3.48 o 
  10  -5   5        7.99        6.01      1.50 o 
  11  -5   5        6.71        5.12      1.77 o 
  -9  -4   5        7.87        6.88      2.50 o 
  -8  -4   5        7.41        3.91      1.99 o 
  -7  -4   5       16.75       11.87      2.50 o 
  -6  -4   5        0.03       -0.69      0.60 o 
  -5  -4   5        0.02        0.96      0.71 o 
  -4  -4   5        0.01        0.76      0.82 o 
  -3  -4   5      111.32      114.27      2.57 o 
  -2  -4   5      371.68      396.46     13.33 o 
  -1  -4   5      141.58      127.30      2.69 o 
   0  -4   5      365.47      357.54      6.57 o 
   1  -4   5        0.99        1.53      0.42 o 
   2  -4   5      147.03      161.48      3.42 o 
   3  -4   5       38.33       30.87      1.21 o 
   4  -4   5       34.63       31.53      1.25 o 
   5  -4   5      209.00      221.08      4.63 o 
   6  -4   5        5.71        5.30      0.72 o 
   7  -4   5        7.55        8.49      1.30 o 
   8  -4   5        4.87        5.17      1.20 o 
   9  -4   5      161.97      152.29      5.33 o 
  10  -4   5        5.48        7.76      1.63 o 
  11  -4   5       28.62       33.15      2.99 o 
 -10  -3   5       71.60       90.19      6.73 o 
  -9  -3   5       17.30       19.72      3.45 o 
  -8  -3   5       50.44       47.50      4.84 o 
  -7  -3   5      105.79       91.45      5.62 o 
  -6  -3   5       31.98       27.83      3.07 o 
  -5  -3   5       32.92       36.15      1.44 o 
  -4  -3   5       24.30       29.39      1.22 o 
  -3  -3   5      307.93      334.94      6.30 o 
  -2  -3   5     1313.25     1354.50     27.81 o 
  -1  -3   5      103.19      102.38      2.33 o 
   0  -3   5        4.52        3.16      0.46 o 
   1  -3   5     2050.90     2206.98     36.57 o 
   2  -3   5      437.33      459.35      8.23 o 
   3  -3   5      592.15      629.90     11.88 o 
   4  -3   5        0.29        0.23      0.38 o 
   5  -3   5       16.94       12.11      0.89 o 
   6  -3   5      151.32      156.27      5.57 o 
   7  -3   5      158.39      161.59      5.06 o 
   8  -3   5        6.29        4.04      1.19 o 
   9  -3   5       22.13       17.91      4.56 o 
  10  -3   5        5.07        9.26      1.71 o 
 -10  -2   5        1.03        0.51      1.70 o 
  -9  -2   5        0.09        0.34      1.50 o 
  -8  -2   5       28.27       29.87      3.70 o 
  -7  -2   5       91.96       81.22      3.18 o 
  -6  -2   5        9.62        9.53      0.90 o 
  -5  -2   5        0.01        0.23      0.41 o 
  -4  -2   5        3.65        7.57      0.71 o 
  -3  -2   5       15.14       34.93      1.67 o 
  -2  -2   5       80.81       74.91      5.81 o 
  -1  -2   5        1.05        1.28      0.37 o 
   0  -2   5       17.60       31.22      1.07 o 
   1  -2   5     7904.15     8127.58    229.16 o 
   2  -2   5       51.74       58.99      5.22 o 
   3  -2   5       68.27       70.63      1.85 o 
   4  -2   5        0.34        2.02      0.46 o 
   5  -2   5       47.11       44.95      1.57 o 
   6  -2   5      141.62      134.22      8.57 o 
   7  -2   5      145.76      135.00      7.55 o 
   8  -2   5      155.54      141.53      4.95 o 
   9  -2   5        2.87        3.56      1.92 o 
  10  -2   5       13.76        9.35      2.82 o 
 -10  -1   5       14.94       18.51      3.24 o 
  -9  -1   5       70.88       66.72      5.04 o 
  -8  -1   5      109.33      101.76      4.31 o 
  -7  -1   5       88.40       87.35      2.57 o 
  -6  -1   5      164.71      183.47      7.91 o 
  -5  -1   5        2.01        0.47      0.53 o 
  -4  -1   5      181.94      176.51      4.56 o 
  -3  -1   5        0.01        0.00      0.39 o 
  -2  -1   5        0.80        0.31      0.34 o 
  -1  -1   5     4160.12     4291.46     88.12 o 
   0  -1   5       32.53       29.13      0.90 o 
   1  -1   5      298.24      339.13     11.05 o 
   2  -1   5        9.36       17.35      0.73 o 
   3  -1   5       92.52       84.99      4.70 o 
   4  -1   5        6.50        3.75      0.74 o 
   5  -1   5      175.60      177.56      4.89 o 
   6  -1   5       32.67       28.77      3.32 o 
   7  -1   5      295.32      282.56     15.46 o 
   8  -1   5        2.37        2.20      1.13 o 
   9  -1   5       20.33       20.32      3.47 o 
  10  -1   5       10.50        8.82      2.89 o 
 -11   0   5        9.95        4.78      2.38 o 
 -10   0   5        7.24       10.82      2.76 o 
  -9   0   5        6.03        7.13      1.85 o 
  -8   0   5       39.96       41.74      2.45 o 
  -7   0   5        1.31        1.68      1.00 o 
  -6   0   5        3.89        3.17      0.65 o 
  -5   0   5        1.43        1.71      0.52 o 
  -4   0   5      106.19      114.88      2.77 o 
  -3   0   5        7.31       11.81      0.97 o 
  -2   0   5       33.88       39.41      1.45 o 
  -1   0   5      313.45      345.50      6.33 o 
   0   0   5      124.03      131.72     12.76 o 
   1   0   5     2344.11     2558.75     52.08 o 
   2   0   5      116.01      151.46      3.19 o 
   3   0   5       34.80       34.96      1.60 o 
   4   0   5      130.93      145.86      3.39 o 
   5   0   5     1838.28     1862.30     37.76 o 
   6   0   5       15.96       20.75      1.90 o 
   7   0   5        2.39        2.19      1.78 o 
   8   0   5       13.16        9.70      2.71 o 
   9   0   5       13.29       19.74      3.57 o 
 -11   1   5       44.36       52.28      5.36 o 
 -10   1   5       21.89       22.25      5.82 o 
  -9   1   5        8.60        8.12      1.42 o 
  -8   1   5        0.03        0.05      0.67 o 
  -7   1   5      116.62      126.12      4.19 o 
  -6   1   5        0.00       -0.06      0.48 o 
  -5   1   5        0.00       -0.33      0.38 o 
  -4   1   5      187.61      199.39      4.25 o 
  -3   1   5      174.02      174.76      3.73 o 
  -2   1   5       55.38       47.01      2.27 o 
  -1   1   5       49.58       50.21      1.45 o 
   0   1   5       71.97       78.75      1.89 o 
   1   1   5      349.90      364.74      9.76 o 
   2   1   5      230.65      243.11      4.89 o 
   3   1   5       90.17      103.13      2.66 o 
   4   1   5      567.41      584.33     14.19 o 
   5   1   5      616.31      604.26     11.27 o 
   6   1   5        3.85        2.57      1.79 o 
   7   1   5       76.75       64.58      5.08 o 
   8   1   5       49.57       51.74      5.33 o 
   9   1   5       22.71       24.27      4.04 o 
 -11   2   5       89.53      110.06      4.72 o 
 -10   2   5        0.27        2.34      1.19 o 
  -9   2   5       49.01       42.91      3.94 o 
  -8   2   5       44.93       39.72      5.04 o 
  -7   2   5       93.42       90.55      5.52 o 
  -6   2   5       73.07       74.44      2.31 o 
  -5   2   5        0.59        0.48      0.48 o 
  -4   2   5      163.25      157.21      4.36 o 
  -3   2   5        5.57        8.12      1.65 o 
  -2   2   5       60.25       71.42      1.99 o 
  -1   2   5       25.36       26.09      1.12 o 
   0   2   5      609.57      665.75     11.84 o 
   1   2   5        1.65        0.81      0.43 o 
   2   2   5       73.18       74.16      2.15 o 
   3   2   5       37.71       40.68      1.69 o 
   4   2   5      425.35      418.13     16.17 o 
   5   2   5      317.72      311.43     12.50 o 
   6   2   5        5.54        9.58      2.50 o 
   7   2   5       79.07       83.91      6.00 o 
   8   2   5        3.10        7.88      2.74 o 
 -11   3   5       61.66       64.78      3.60 o 
 -10   3   5       24.59       28.97      2.58 o 
  -9   3   5       21.54       19.07      2.75 o 
  -8   3   5      212.68      199.04      4.76 o 
  -7   3   5      275.47      249.83      6.69 o 
  -6   3   5       12.90        7.54      0.92 o 
  -5   3   5        0.29       -0.34      0.47 o 
  -4   3   5      196.48      216.59      4.73 o 
  -3   3   5      161.07      157.59      3.68 o 
  -2   3   5      210.13      230.59      4.84 o 
  -1   3   5       40.36       34.86      1.71 o 
   0   3   5        9.59        6.91      0.76 o 
   1   3   5      154.80      172.34      3.95 o 
   2   3   5      627.66      616.13     14.24 o 
   3   3   5      147.62      139.64      4.58 o 
   4   3   5      626.33      647.22     15.09 o 
   5   3   5      752.06      731.10     24.96 o 
   6   3   5       55.88       58.18      4.93 o 
   7   3   5        3.26        1.05      2.02 o 
 -11   4   5        2.04        4.76      1.50 o 
 -10   4   5        6.20        1.76      2.10 o 
  -9   4   5      176.61      169.45      5.73 o 
  -8   4   5       24.21       20.65      1.82 o 
  -7   4   5        0.04       -0.21      0.56 o 
  -6   4   5        0.14        1.58      0.65 o 
  -5   4   5      131.10      144.24      3.68 o 
  -4   4   5        9.88        6.31      0.85 o 
  -3   4   5      286.89      273.21      5.74 o 
  -2   4   5      157.22      164.43      3.88 o 
  -1   4   5        0.79        0.43      0.51 o 
   0   4   5       31.49       28.55      1.43 o 
   1   4   5      131.24      137.49      7.34 o 
   2   4   5      524.29      536.50     12.87 o 
   3   4   5       13.08       12.69      1.62 o 
   4   4   5     1046.97     1104.45     24.50 o 
   5   4   5       75.84       92.37      6.19 o 
   6   4   5        1.16        0.55      1.88 o 
 -11   5   5      144.71      135.70     16.98 o 
 -10   5   5        0.00       -0.51      1.29 o 
  -9   5   5       87.62       83.87      3.82 o 
  -8   5   5       85.07       84.03      3.04 o 
  -7   5   5       24.00       28.26      1.80 o 
  -6   5   5      108.14      115.92      3.34 o 
  -5   5   5       25.63       24.55      1.57 o 
  -4   5   5      168.15      167.57      4.15 o 
  -3   5   5       19.86       21.81      2.28 o 
  -2   5   5      207.44      185.14      4.40 o 
  -1   5   5        1.87        1.46      0.69 o 
   0   5   5      109.37      115.45      4.19 o 
   1   5   5        2.87        2.07      0.99 o 
   2   5   5      191.58      198.00      6.18 o 
   3   5   5        6.39        5.47      1.32 o 
   4   5   5       45.55       48.28      5.00 o 
   5   5   5       10.78       10.98      2.90 o 
 -10   6   5        4.54        3.60      1.35 o 
  -9   6   5        0.23       -1.33      0.89 o 
  -8   6   5       65.52       62.79      2.57 o 
  -7   6   5      463.91      445.75      9.20 o 
  -6   6   5       87.57       95.08      3.26 o 
  -5   6   5       63.46       53.28      2.19 o 
  -4   6   5       49.42       42.33      1.94 o 
  -3   6   5       91.14       91.28      2.88 o 
  -2   6   5        0.10        0.02      0.61 o 
  -1   6   5        4.84        4.89      1.20 o 
   0   6   5       74.14       75.33      6.63 o 
   1   6   5      227.99      208.79      6.55 o 
   2   6   5      211.95      219.04      6.86 o 
   3   6   5       16.08       14.86      1.92 o 
   4   6   5       16.69       16.06      3.22 o 
 -10   7   5       23.62       20.37      2.39 o 
  -9   7   5        0.19       -0.42      1.46 o 
  -8   7   5       12.46       13.39      1.47 o 
  -7   7   5       12.28       12.76      1.42 o 
  -6   7   5        7.73        8.13      1.20 o 
  -5   7   5        0.28        0.01      0.80 o 
  -4   7   5       13.58       12.73      1.37 o 
  -3   7   5      114.78      105.48      4.66 o 
  -2   7   5        0.09       -0.39      0.84 o 
  -1   7   5        7.52        6.72      1.46 o 
   0   7   5      230.74      227.69      8.67 o 
   1   7   5       51.60       48.79      5.33 o 
   2   7   5       36.07       40.21      3.11 o 
   3   7   5        7.36        7.46      1.61 o 
  -9   8   5        5.08        5.71      1.44 o 
  -8   8   5       77.26       85.14      3.29 o 
  -7   8   5      234.14      220.37      5.71 o 
  -6   8   5      260.81      273.78      6.59 o 
  -5   8   5      114.14      116.35      3.72 o 
  -4   8   5       65.88       72.33      3.59 o 
  -3   8   5      102.52      102.63      5.25 o 
  -2   8   5       14.04       16.15      1.99 o 
  -1   8   5       36.76       39.16      3.04 o 
   0   8   5       64.50       68.89      3.78 o 
   1   8   5        0.19       -0.57      1.06 o 
  -7   9   5        9.92       11.58      1.52 o 
  -6   9   5        2.52        1.91      1.20 o 
  -5   9   5      204.06      204.05      6.92 o 
  -4   9   5       92.36       94.39      4.32 o 
  -3   9   5       46.59       46.95      3.17 o 
  -2   9   5        6.82        8.14      1.63 o 
  -1   9   5        0.10       -0.65      1.26 o 
   1 -13   6       12.97       15.51      2.23 o 
   2 -13   6        3.34        3.37      1.44 o 
   3 -13   6        0.42        1.64      1.22 o 
   4 -13   6        0.07        0.57      1.12 o 
   5 -13   6       20.53       25.52      3.75 o 
   6 -13   6        5.70        5.25      1.57 o 
   7 -13   6       36.15       31.97      2.94 o 
  -1 -12   6        1.18        1.08      1.15 o 
   0 -12   6       27.93       27.63      2.76 o 
   1 -12   6       25.86       22.26      2.45 o 
   2 -12   6       48.46       46.29      3.16 o 
   3 -12   6       41.65       41.78      3.15 o 
   4 -12   6       11.13       12.01      1.87 o 
   5 -12   6       22.52       21.61      2.32 o 
   6 -12   6        1.44        2.20      1.21 o 
   7 -12   6        0.42       -0.27      0.95 o 
   8 -12   6        5.11        4.55      1.39 o 
  -3 -11   6       68.92       73.27      3.97 o 
  -2 -11   6        3.69        3.46      1.35 o 
  -1 -11   6        0.19        0.90      1.04 o 
   0 -11   6        7.36        3.99      1.30 o 
   1 -11   6       19.89       19.96      2.18 o 
   2 -11   6        3.85        4.06      1.23 o 
   3 -11   6       16.90       13.37      1.79 o 
   4 -11   6       11.58       11.05      2.44 o 
   5 -11   6       55.82       47.49      2.84 o 
   6 -11   6        1.83        2.27      1.08 o 
   7 -11   6       65.01       62.92      2.98 o 
   8 -11   6        1.09        2.89      1.30 o 
   9 -11   6      101.73      114.03      4.80 o 
  -4 -10   6       26.11       28.33      2.76 o 
  -3 -10   6       14.06       16.68      2.07 o 
  -2 -10   6      132.09      125.74      5.01 o 
  -1 -10   6      205.63      197.99      6.52 o 
   0 -10   6       12.34        9.35      1.55 o 
   1 -10   6       32.72       35.35      2.68 o 
   2 -10   6      249.81      246.52      7.33 o 
   3 -10   6        0.20        1.13      1.02 o 
   4 -10   6       47.57       47.92      3.32 o 
   5 -10   6        9.59        7.23      1.02 o 
   6 -10   6        5.52        5.88      0.99 o 
   7 -10   6       80.98       82.84      3.52 o 
   8 -10   6        0.26       -0.71      1.65 o 
   9 -10   6        6.50        5.78      1.53 o 
  10 -10   6        1.85       -0.40      1.16 o 
  -5  -9   6       45.91       39.27      2.89 o 
  -4  -9   6       49.64       54.50      3.27 o 
  -3  -9   6        0.16       -0.34      0.76 o 
  -2  -9   6      109.96       74.17      4.61 o 
  -1  -9   6      285.53      277.96      7.99 o 
   0  -9   6      247.26      235.56      6.99 o 
   1  -9   6       11.43       12.12      1.91 o 
   2  -9   6       69.92       68.39      3.62 o 
   3  -9   6       14.49       10.51      1.44 o 
   4  -9   6       16.25       15.81      1.28 o 
   5  -9   6       13.30       14.37      1.29 o 
   6  -9   6        4.20        4.75      0.88 o 
   7  -9   6       32.51       34.00      1.91 o 
   8  -9   6       57.03       60.76      5.21 o 
   9  -9   6      309.22      310.89      8.88 o 
  10  -9   6        1.65        2.31      1.27 o 
  -6  -8   6       63.53       63.71      5.57 o 
  -5  -8   6        1.49        1.44      1.14 o 
  -4  -8   6        6.58        3.77      1.20 o 
  -3  -8   6        1.19        1.11      1.04 o 
  -1  -8   6       48.34       48.66      2.62 o 
   0  -8   6        0.59        0.80      0.81 o 
   1  -8   6        2.34        2.11      1.17 o 
   2  -8   6      145.33      135.38      4.51 o 
   3  -8   6        1.61        3.14      0.69 o 
   4  -8   6        2.50        1.37      0.65 o 
   5  -8   6       24.67       21.38      1.45 o 
   6  -8   6      131.51      131.81      3.55 o 
   7  -8   6        0.24       -0.22      0.60 o 
   8  -8   6       73.99       73.90      3.42 o 
   9  -8   6        4.16        4.28      1.92 o 
  10  -8   6       26.21       28.64      2.66 o 
  -7  -7   6        0.02       -1.51      1.66 o 
  -6  -7   6       13.50       10.74      2.74 o 
  -5  -7   6        2.40        3.30      1.32 o 
  -4  -7   6       31.46       35.03      3.61 o 
  -3  -7   6      120.50      121.79      4.37 o 
  -2  -7   6       17.40       21.34      2.90 o 
  -1  -7   6      136.86      139.09      5.67 o 
   0  -7   6      463.04      422.15     10.36 o 
   1  -7   6        8.76        8.50      1.20 o 
   2  -7   6       86.00      101.52      2.69 o 
   3  -7   6        6.10        4.34      0.69 o 
   4  -7   6       76.11       66.21      3.41 o 
   5  -7   6       69.45       67.63      2.23 o 
   6  -7   6      223.80      221.32      6.01 o 
   7  -7   6        5.69        5.10      1.16 o 
   8  -7   6       17.47       18.86      1.97 o 
   9  -7   6       78.46       76.51      3.60 o 
  10  -7   6        3.60        2.80      1.28 o 
  11  -7   6       23.05       23.32      3.13 o 
  -8  -6   6        0.12        1.52      1.86 o 
  -7  -6   6        9.10        7.31      2.46 o 
  -6  -6   6      121.92      126.33      7.26 o 
  -5  -6   6       18.54       18.21      1.83 o 
  -4  -6   6        8.72        7.26      1.22 o 
  -3  -6   6       21.49       17.23      1.68 o 
  -1  -6   6      135.60      156.50      5.61 o 
   0  -6   6       73.78       69.82      2.78 o 
   1  -6   6       56.52       66.63      1.93 o 
   2  -6   6     1717.57     1774.62     29.96 o 
   3  -6   6       80.63       76.52      2.23 o 
   4  -6   6      168.86      173.42      5.03 o 
   5  -6   6       19.19       17.52      1.22 o 
   6  -6   6      164.51      163.85      3.96 o 
   7  -6   6        8.01        9.21      3.22 o 
   8  -6   6       33.20       34.39      2.39 o 
   9  -6   6        3.41        4.12      1.31 o 
  10  -6   6       38.00       32.87      2.80 o 
  11  -6   6       11.12       14.46      3.21 o 
  -9  -5   6       15.46       13.49      3.30 o 
  -8  -5   6        3.67        5.73      2.30 o 
  -7  -5   6       15.94       15.96      3.00 o 
  -6  -5   6      135.69      134.39      7.78 o 
  -5  -5   6        4.77        3.15      0.98 o 
  -4  -5   6        3.14        2.47      0.88 o 
  -3  -5   6        1.20        2.21      1.10 o 
  -2  -5   6      134.98      160.21      6.85 o 
  -1  -5   6       23.74       24.50      1.57 o 
   0  -5   6      344.46      371.80      6.97 o 
   1  -5   6     2182.66     2238.37     37.35 o 
   2  -5   6     1093.22     1153.51     19.77 o 
   3  -5   6       11.61        9.40      0.84 o 
   4  -5   6        5.40        1.90      0.55 o 
   5  -5   6      284.27      282.17      5.78 o 
   6  -5   6       14.77       14.16      1.12 o 
   7  -5   6       51.66       47.36      3.20 o 
   8  -5   6      142.95      135.65      4.75 o 
   9  -5   6       26.69       22.48      3.86 o 
  10  -5   6       22.38       23.64      3.62 o 
  -9  -4   6        0.07       -0.57      1.56 o 
  -8  -4   6       64.64       62.79      5.20 o 
  -7  -4   6       24.21       20.61      3.18 o 
  -6  -4   6      131.20      135.99      4.56 o 
  -5  -4   6       83.97       94.81      3.52 o 
  -4  -4   6       30.99       29.18      1.86 o 
  -3  -4   6        8.13        6.43      1.65 o 
  -2  -4   6       22.24       26.54      1.00 o 
  -1  -4   6      315.70      332.97      6.27 o 
   0  -4   6     1082.06     1128.51     19.24 o 
   1  -4   6        2.16        1.26      0.45 o 
   2  -4   6      714.06      823.38     14.33 o 
   3  -4   6        7.38        7.00      0.70 o 
   4  -4   6       48.25       42.88      1.53 o 
   5  -4   6        3.42        2.75      0.62 o 
   6  -4   6      690.75      661.73     12.05 o 
   7  -4   6       74.72       69.72      3.04 o 
   8  -4   6      231.53      235.11      6.92 o 
   9  -4   6        1.16        0.07      1.52 o 
  10  -4   6        1.52        3.54      2.16 o 
 -10  -3   6        0.82        0.40      1.86 o 
  -9  -3   6       28.80       28.92      4.05 o 
  -8  -3   6        9.16       11.30      2.56 o 
  -7  -3   6        3.06        4.04      1.72 o 
  -6  -3   6        2.47        4.86      1.25 o 
  -5  -3   6        1.13        1.29      0.73 o 
  -4  -3   6        0.01       -0.25      0.38 o 
  -3  -3   6      177.13      182.36      3.87 o 
  -2  -3   6       46.74       50.98      1.56 o 
  -1  -3   6      156.81      153.50      3.31 o 
   0  -3   6     1210.07     1321.71     22.35 o 
   1  -3   6      252.40      262.10      5.08 o 
   2  -3   6      403.26      465.95      8.44 o 
   3  -3   6      103.68      121.50      2.82 o 
   4  -3   6       72.19       69.10      1.99 o 
   5  -3   6     1101.02     1049.91     18.26 o 
   6  -3   6     1178.80     1216.02     26.18 o 
   7  -3   6       90.01       87.41      4.36 o 
   8  -3   6        0.65       -0.01      1.44 o 
   9  -3   6        9.05        7.19      2.35 o 
  10  -3   6       44.12       47.81      5.35 o 
 -10  -2   6       63.05       69.54      5.69 o 
  -9  -2   6        9.49       10.22      2.58 o 
  -8  -2   6        0.16        1.50      1.52 o 
  -7  -2   6       11.17       14.54      1.51 o 
  -6  -2   6       19.73       27.29      1.40 o 
  -5  -2   6        4.58        3.54      0.99 o 
  -4  -2   6       18.75       14.55      0.99 o 
  -3  -2   6      247.78      254.43      5.09 o 
  -2  -2   6      257.86      291.36      5.63 o 
  -1  -2   6        4.98        1.98      0.44 o 
   0  -2   6       17.76       18.14      1.27 o 
   1  -2   6      421.57      446.99      8.01 o 
   2  -2   6       40.68       33.55      1.50 o 
   3  -2   6       89.21      106.08      2.52 o 
   4  -2   6       95.05      101.83      2.57 o 
   5  -2   6     2480.70     2444.81     40.98 o 
   6  -2   6       16.93       18.26      2.79 o 
   7  -2   6      140.04      142.34      7.51 o 
   8  -2   6        0.09       -0.31      1.47 o 
   9  -2   6        0.08        1.19      1.76 o 
  10  -2   6        5.72        3.94      2.49 o 
 -10  -1   6      120.42      144.35      8.22 o 
  -9  -1   6        5.31        3.15      1.84 o 
  -8  -1   6      160.89      141.04      7.32 o 
  -7  -1   6       19.70       17.92      1.31 o 
  -6  -1   6      168.99      167.50      3.98 o 
  -5  -1   6       70.75       68.59      2.51 o 
  -4  -1   6       19.62       28.05      1.28 o 
  -3  -1   6       58.70       44.41      1.80 o 
  -2  -1   6       30.20       36.48      1.31 o 
  -1  -1   6       16.53       19.99      0.92 o 
   0  -1   6      374.75      411.34     22.02 o 
   1  -1   6       40.35       48.06      2.82 o 
   2  -1   6       41.63       42.50      3.01 o 
   3  -1   6      474.02      458.62      8.44 o 
   4  -1   6      886.72      872.50     19.06 o 
   5  -1   6       35.97       38.54      2.06 o 
   6  -1   6      136.43      128.26      6.92 o 
   7  -1   6      101.31      117.69      6.88 o 
   8  -1   6       28.79       29.23      3.98 o 
   9  -1   6        8.05       13.76      3.20 o 
 -10   0   6       10.73       11.87      2.80 o 
  -9   0   6       33.97       31.54      3.27 o 
  -8   0   6      107.34       87.36      8.23 o 
  -7   0   6      190.64      162.46      3.99 o 
  -6   0   6      617.65      543.94     10.20 o 
  -5   0   6        1.66        1.53      0.56 o 
  -4   0   6       16.73       21.75      1.24 o 
  -3   0   6      460.46      471.38      8.68 o 
  -2   0   6       34.91       52.76      1.61 o 
  -1   0   6      332.75      308.18      5.85 o 
   0   0   6      170.31      160.15     22.93 o 
   1   0   6       43.77       40.54      1.98 o 
   2   0   6      139.54      133.72      4.13 o 
   3   0   6      722.87      706.96     22.93 o 
   4   0   6      411.33      417.16     22.33 o 
   5   0   6     2063.78     2108.03     43.88 o 
   6   0   6       35.78       41.14      4.30 o 
   7   0   6       10.68        7.63      2.35 o 
   8   0   6       11.71       13.05      3.03 o 
   9   0   6       99.81      113.89      7.62 o 
 -10   1   6        2.25        0.93      1.03 o 
  -9   1   6        3.76        0.85      1.19 o 
  -8   1   6      305.08      289.37      7.92 o 
  -7   1   6        0.86        1.36      0.87 o 
  -6   1   6        0.76       -0.36      0.49 o 
  -5   1   6       21.34       22.46      2.34 o 
  -4   1   6      240.02      225.34      4.80 o 
  -3   1   6       12.46       11.63      0.90 o 
  -2   1   6      920.22     1008.36     21.22 o 
  -1   1   6        7.12        9.44      1.31 o 
   0   1   6        0.62        0.21      0.56 o 
   1   1   6       56.60       50.34      3.55 o 
   2   1   6      341.72      349.98      8.74 o 
   3   1   6      698.40      712.63     16.12 o 
   4   1   6       73.64       76.28      4.96 o 
   5   1   6      882.40      895.48     29.39 o 
   6   1   6        6.76        6.90      2.30 o 
   7   1   6        1.93        0.76      1.79 o 
   8   1   6        7.53        9.61      2.92 o 
 -11   2   6       44.03       46.89      4.10 o 
 -10   2   6       93.83      114.58      6.35 o 
  -9   2   6       26.62       29.30      2.45 o 
  -8   2   6       85.81       79.70      2.67 o 
  -7   2   6       18.62       14.01      1.23 o 
  -6   2   6        0.00        0.69      0.58 o 
  -5   2   6      449.89      434.78      8.44 o 
  -4   2   6       58.50       60.75      2.39 o 
  -3   2   6        2.96        2.91      0.61 o 
  -2   2   6      671.26      674.32     13.36 o 
  -1   2   6       92.23       89.14      4.18 o 
   0   2   6        0.00       -0.64      0.66 o 
   1   2   6        0.89        3.42      1.73 o 
   2   2   6       12.60       13.95      1.56 o 
   3   2   6      224.17      222.52      6.38 o 
   4   2   6       17.76       15.79      1.84 o 
   5   2   6        8.46       11.99      2.62 o 
   6   2   6       13.82       13.25      2.93 o 
   7   2   6       12.07        8.31      2.77 o 
 -11   3   6      155.74      187.01      9.07 o 
 -10   3   6       11.35       15.69      2.06 o 
  -9   3   6        0.48        1.20      1.00 o 
  -8   3   6        2.88        3.02      0.97 o 
  -7   3   6      250.62      223.30      6.29 o 
  -6   3   6      256.87      244.14      6.60 o 
  -5   3   6      310.80      317.43      6.61 o 
  -4   3   6       44.82       48.72      1.99 o 
  -3   3   6        3.91        3.38      0.83 o 
  -2   3   6       96.39       91.83      2.56 o 
  -1   3   6       43.08       39.00      2.20 o 
   0   3   6       38.19       40.55      2.27 o 
   1   3   6      123.55      111.98      4.03 o 
   2   3   6      473.47      468.27     19.54 o 
   3   3   6      231.22      228.98      6.72 o 
   4   3   6        3.02        3.64      1.11 o 
   5   3   6       25.83       23.00      3.54 o 
   6   3   6        1.62       -1.60      1.66 o 
   7   3   6       32.23       44.02      5.34 o 
 -10   4   6        1.04        0.19      1.12 o 
  -9   4   6       23.85       26.28      3.52 o 
  -8   4   6       68.01       64.61      3.71 o 
  -7   4   6       34.63       30.91      2.48 o 
  -6   4   6      144.89      128.66      3.57 o 
  -5   4   6       31.46       28.13      1.64 o 
  -4   4   6        0.29        1.44      0.94 o 
  -3   4   6      264.21      242.68      5.36 o 
  -2   4   6       54.33       52.61      4.37 o 
  -1   4   6       18.98       16.40      2.43 o 
   0   4   6       48.50       43.21      2.49 o 
   1   4   6      144.69      139.65      4.85 o 
   2   4   6      217.28      218.85      6.62 o 
   3   4   6       90.68       86.79      4.11 o 
   4   4   6        4.96        6.03      2.60 o 
   5   4   6       76.62      102.45      6.86 o 
   6   4   6       13.74       19.42      3.81 o 
 -10   5   6       20.94       20.59      2.35 o 
  -9   5   6       75.30       76.44      3.72 o 
  -8   5   6        0.73        0.32      0.71 o 
  -7   5   6      212.52      183.29      5.36 o 
  -6   5   6      453.41      469.70      9.49 o 
  -5   5   6      368.45      359.83      7.57 o 
  -4   5   6      288.14      309.17      7.46 o 
  -3   5   6      102.92       92.24      3.75 o 
  -2   5   6      261.17      261.32      7.46 o 
  -1   5   6        1.46        2.98      1.28 o 
   0   5   6        4.28        4.23      1.17 o 
   1   5   6      298.79      288.80      8.22 o 
   2   5   6       83.07       84.08      6.46 o 
   3   5   6       61.91       69.90      3.53 o 
   4   5   6        0.31        0.47      1.86 o 
   5   5   6       29.68       40.08      5.09 o 
  -9   6   6       33.68       34.32      4.00 o 
  -8   6   6       63.90       71.84      2.83 o 
  -7   6   6       74.34       79.49      2.93 o 
  -6   6   6      209.72      217.74      5.39 o 
  -5   6   6       91.59       92.08      7.46 o 
  -4   6   6      359.88      365.56      9.79 o 
  -3   6   6      496.51      511.14     12.76 o 
  -2   6   6       72.58       69.58      3.37 o 
  -1   6   6        1.97        1.87      1.01 o 
   0   6   6       53.10       57.36      4.45 o 
   1   6   6      100.51       94.04      4.62 o 
   2   6   6       31.13       33.60      2.83 o 
   3   6   6        7.65        6.67      1.53 o 
  -9   7   6       31.58       33.45      2.31 o 
  -8   7   6      246.94      248.17      6.40 o 
  -7   7   6       30.88       32.22      2.48 o 
  -6   7   6      200.40      207.79      6.77 o 
  -5   7   6       64.74       62.04      3.31 o 
  -4   7   6      143.45      153.96      5.56 o 
  -3   7   6       43.23       40.51      3.00 o 
  -2   7   6        6.40        8.21      1.54 o 
  -1   7   6        5.70        5.50      1.40 o 
   0   7   6        0.12       -1.15      0.90 o 
   1   7   6       98.91       98.17      4.46 o 
   2   7   6       53.41       61.72      3.60 o 
  -7   8   6        0.25       -0.63      0.99 o 
  -6   8   6        6.03       10.32      4.31 o 
  -5   8   6       35.15       39.54      3.15 o 
  -4   8   6        9.17        9.30      1.69 o 
  -3   8   6       43.63       40.61      3.10 o 
  -2   8   6        0.00        1.31      1.12 o 
  -1   8   6       39.13       42.70      3.33 o 
   0   8   6       43.89       43.86      3.39 o 
   1 -13   7        0.08        0.18      1.86 o 
   2 -13   7       97.30      100.76      4.76 o 
   3 -13   7       52.75       47.54      3.60 o 
   4 -13   7       27.14       31.65      2.95 o 
   5 -13   7       11.49       13.26      2.05 o 
   6 -13   7        6.71       11.62      2.01 o 
  -1 -12   7       75.14       70.24      3.95 o 
   0 -12   7      100.18       95.90      4.73 o 
   1 -12   7      114.50      113.81      4.90 o 
   2 -12   7        3.14        0.80      1.13 o 
   3 -12   7       47.80       55.38      5.16 o 
   4 -12   7        0.17       -0.55      0.88 o 
   5 -12   7       25.21       24.59      2.47 o 
   6 -12   7       49.51       50.40      3.14 o 
   7 -12   7       15.32       16.88      2.15 o 
   8 -12   7        2.74        2.78      2.13 o 
  -3 -11   7       10.33       16.44      4.24 o 
  -2 -11   7        3.04        5.06      2.44 o 
  -1 -11   7        0.63        0.00      1.01 o 
   0 -11   7       26.60       28.66      2.67 o 
   1 -11   7       13.11       12.99      1.85 o 
   2 -11   7      113.43      107.81      4.52 o 
   3 -11   7        3.94        4.49      1.68 o 
   4 -11   7       19.44       15.28      1.89 o 
   5 -11   7        2.10        0.90      0.99 o 
   6 -11   7        3.11        3.70      1.32 o 
   7 -11   7      129.82      146.91      5.35 o 
   8 -11   7        0.37       -0.56      1.08 o 
   9 -11   7       66.03       68.50      3.72 o 
  -4 -10   7       43.01       41.77      3.29 o 
  -3 -10   7       31.47       31.70      2.79 o 
  -2 -10   7        0.99        0.26      0.45 o 
  -1 -10   7      118.76      121.86      4.83 o 
   0 -10   7       38.71       37.99      2.85 o 
   1 -10   7       12.63       11.91      3.09 o 
   2 -10   7       12.36       14.83      1.84 o 
   3 -10   7       37.55       36.37      3.23 o 
   4 -10   7        0.44        0.01      0.80 o 
   5 -10   7      145.92      146.50     15.01 o 
   6 -10   7      254.31      265.20      6.13 o 
   7 -10   7       65.70       61.66      2.53 o 
   8 -10   7       34.50       34.26      5.86 o 
   9 -10   7       21.94       24.50      2.51 o 
  -5  -9   7        8.08        7.07      1.85 o 
  -4  -9   7        0.44        0.40      0.96 o 
  -3  -9   7        0.97        0.13      1.00 o 
  -2  -9   7        0.09        1.14      0.74 o 
  -1  -9   7      177.11      179.76      5.92 o 
   0  -9   7        0.95        0.10      1.41 o 
   1  -9   7       89.15       84.15      3.61 o 
   2  -9   7      350.67      360.69     11.82 o 
   3  -9   7      296.33      296.20     12.72 o 
   4  -9   7      140.24      142.95      5.81 o 
   5  -9   7       17.52       17.75      1.42 o 
   6  -9   7      194.93      206.70      5.03 o 
   7  -9   7       38.13       38.39      1.99 o 
   8  -9   7        2.48        1.80      1.14 o 
   9  -9   7        0.46        0.17      1.09 o 
  10  -9   7       61.38       58.43     13.48 o 
  -6  -8   7        8.98        8.81      2.84 o 
  -5  -8   7      135.05      134.16      5.13 o 
  -4  -8   7        3.08        2.97      1.14 o 
  -3  -8   7       74.35       71.71      4.14 o 
  -2  -8   7      127.50      107.33     10.15 o 
  -1  -8   7        3.21        2.70      1.01 o 
   0  -8   7       36.02       40.63      2.38 o 
   1  -8   7        4.26        2.75      0.98 o 
   2  -8   7     1065.08     1069.38     30.28 o 
   3  -8   7      115.36      102.25      2.90 o 
   4  -8   7        4.77        7.62      0.94 o 
   5  -8   7       55.13       64.42      2.29 o 
   6  -8   7      184.46      192.81      4.69 o 
   7  -8   7       57.90       54.82      2.23 o 
   8  -8   7       27.25       30.33      2.86 o 
   9  -8   7        5.38        1.73      1.11 o 
  10  -8   7       95.54      102.16      4.51 o 
  -7  -7   7        9.49        9.07      2.87 o 
  -6  -7   7       15.58       10.64      2.82 o 
  -5  -7   7      103.65      108.01      8.99 o 
  -4  -7   7        6.45        8.67      1.41 o 
  -3  -7   7       31.04       32.62      2.29 o 
  -2  -7   7       31.73       33.41      2.23 o 
  -1  -7   7       89.98       89.51      3.55 o 
   0  -7   7      583.12      585.81     13.73 o 
   1  -7   7       18.43       17.73      2.13 o 
   2  -7   7      553.26      562.77     10.44 o 
   3  -7   7       57.98       66.80      2.19 o 
   4  -7   7       60.78       60.74      2.96 o 
   5  -7   7      255.45      243.99      5.38 o 
   6  -7   7      343.26      356.73      7.34 o 
   7  -7   7      206.32      204.13      6.13 o 
   8  -7   7      172.05      106.17      6.09 o 
   9  -7   7      115.97      110.11      4.46 o 
  10  -7   7       15.03       21.55      3.52 o 
  -8  -6   7        8.22        7.55      2.63 o 
  -7  -6   7        3.38        4.29      2.10 o 
  -6  -6   7        3.54        5.15      1.24 o 
  -5  -6   7        2.61        2.26      1.04 o 
  -4  -6   7       46.79       46.18      2.56 o 
  -3  -6   7      159.14      157.71      5.07 o 
  -2  -6   7        6.71        6.05      1.13 o 
  -1  -6   7      136.11      128.69      7.00 o 
   0  -6   7       55.08       47.97      2.32 o 
   1  -6   7        3.13        4.93      0.70 o 
   2  -6   7        1.00        0.45      0.51 o 
   3  -6   7      140.53      160.24      3.76 o 
   4  -6   7        0.02        0.01      0.49 o 
   5  -6   7       17.03       18.20      1.82 o 
   6  -6   7     1713.61     1653.33     28.40 o 
   7  -6   7       39.55       29.53      6.57 o 
   8  -6   7       22.14       22.06      2.18 o 
   9  -6   7        4.20        1.48      1.78 o 
  10  -6   7       10.44       15.03      3.25 o 
  -8  -5   7        8.87        5.56      2.29 o 
  -7  -5   7       16.66       23.42      3.62 o 
  -6  -5   7        0.04       -0.16      0.83 o 
  -5  -5   7        1.19        1.94      0.90 o 
  -4  -5   7       39.69       39.15      2.27 o 
  -3  -5   7       26.11       21.30      1.81 o 
  -2  -5   7      183.75      192.72      5.52 o 
  -1  -5   7      147.64      148.93      8.57 o 
   0  -5   7        0.48        1.05      0.48 o 
   1  -5   7      356.73      364.97      7.00 o 
   2  -5   7       10.93        6.89      0.77 o 
   3  -5   7        3.54        2.00      0.58 o 
   4  -5   7      430.52      412.03      7.91 o 
   5  -5   7      830.31      817.17     14.63 o 
   6  -5   7      469.98      484.26     11.14 o 
   7  -5   7        0.00       -0.95      1.11 o 
   8  -5   7       32.92       39.25      4.21 o 
   9  -5   7       34.01       34.38      4.24 o 
  10  -5   7       17.46       18.73      3.52 o 
  -9  -4   7       90.33      114.52      7.44 o 
  -8  -4   7       27.94       16.22      3.11 o 
  -7  -4   7      199.52      183.42      8.94 o 
  -6  -4   7        0.10        0.08      0.72 o 
  -5  -4   7       70.33       75.20      3.16 o 
  -4  -4   7       79.92       68.44      2.90 o 
  -3  -4   7       31.77       32.77      4.05 o 
  -2  -4   7        4.02        4.80      0.62 o 
  -1  -4   7       74.26       66.35      1.93 o 
   0  -4   7      140.53      161.77      3.59 o 
   1  -4   7       39.47       42.04      1.70 o 
   2  -4   7       55.28       59.80      1.82 o 
   3  -4   7       19.05       13.60      1.27 o 
   4  -4   7      129.23      132.61      3.20 o 
   5  -4   7      824.84      768.44     55.22 o 
   6  -4   7       34.30       40.20      3.63 o 
   7  -4   7       56.90       70.95      5.00 o 
   8  -4   7       31.79       36.80      4.20 o 
   9  -4   7       30.56       31.35      4.15 o 
  10  -4   7      124.61      150.13      8.82 o 
  -9  -3   7       37.07       37.03      4.58 o 
  -8  -3   7       16.23       10.40      2.53 o 
  -7  -3   7        5.86        1.92      1.64 o 
  -6  -3   7      644.56      582.85     13.75 o 
  -5  -3   7      160.17      149.89      4.71 o 
  -4  -3   7       67.54       64.89      2.00 o 
  -3  -3   7      227.52      227.46      9.22 o 
  -2  -3   7       76.13       89.04      2.36 o 
  -1  -3   7       41.14       39.74      1.68 o 
   0  -3   7      210.05      223.99      4.58 o 
   1  -3   7      611.77      638.48     11.33 o 
   2  -3   7      447.15      441.51      8.31 o 
   3  -3   7      406.39      396.28      9.50 o 
   4  -3   7      181.55      158.92      4.75 o 
   5  -3   7     2045.58     2056.75     42.75 o 
   6  -3   7      885.06      870.76     28.36 o 
   7  -3   7        1.43       -0.47      1.43 o 
   8  -3   7       27.42       23.24      3.53 o 
   9  -3   7       20.66       19.08      3.51 o 
 -10  -2   7       23.85       26.26      4.11 o 
  -9  -2   7        0.88        4.25      2.12 o 
  -8  -2   7       81.88       72.07      5.23 o 
  -7  -2   7       56.38       49.42      2.57 o 
  -6  -2   7        0.51        0.81      0.75 o 
  -5  -2   7       29.14       21.06      1.57 o 
  -4  -2   7       15.61       18.33      1.18 o 
  -3  -2   7      522.36      507.02     19.64 o 
  -2  -2   7       57.18       70.92      2.04 o 
  -1  -2   7      455.74      510.61      9.28 o 
   0  -2   7        9.67       10.63      0.72 o 
   1  -2   7       53.26       52.37      2.27 o 
   2  -2   7       88.36       79.94      5.16 o 
   3  -2   7      309.61      310.29      7.86 o 
   4  -2   7      441.06      439.23     11.03 o 
   5  -2   7      347.66      342.27      8.70 o 
   6  -2   7       93.54       90.33      5.76 o 
   7  -2   7      108.78      113.85      6.87 o 
   8  -2   7       46.09       45.40      5.01 o 
   9  -2   7      227.60      263.81     12.53 o 
 -10  -1   7       34.36       39.87      4.81 o 
  -9  -1   7       24.25       26.65      3.69 o 
  -8  -1   7       85.48       85.04      5.44 o 
  -7  -1   7        2.07        2.08      0.72 o 
  -6  -1   7      182.08      138.46      4.47 o 
  -5  -1   7      103.49      116.84      3.09 o 
  -4  -1   7      147.57      134.72      3.30 o 
  -3  -1   7        6.07        7.85      0.80 o 
  -2  -1   7       50.84       55.17      2.61 o 
  -1  -1   7      959.08      982.42     20.58 o 
   0  -1   7       41.03       54.30      2.36 o 
   1  -1   7       78.07       80.77      4.11 o 
   2  -1   7        9.23        2.91      0.83 o 
   3  -1   7        2.79        3.64      0.93 o 
   4  -1   7        6.35       11.18      1.39 o 
   5  -1   7       81.89       81.32      3.47 o 
   6  -1   7       38.75       38.99      4.32 o 
   7  -1   7        6.74        5.95      2.29 o 
   8  -1   7       24.11       28.42      4.13 o 
   9  -1   7        4.89        1.22      2.34 o 
 -10   0   7      136.72      174.77      9.28 o 
  -8   0   7        0.55        0.98      1.15 o 
  -7   0   7        7.60        3.98      0.83 o 
  -6   0   7      360.69      311.86      6.51 o 
  -5   0   7        9.74       12.50      1.08 o 
  -4   0   7     1233.23     1209.25     25.56 o 
  -3   0   7        0.09        0.30      0.46 o 
  -2   0   7      249.60      221.12      6.00 o 
  -1   0   7       94.84       86.87      3.19 o 
   0   0   7       14.34       13.06      1.38 o 
   1   0   7      181.70      180.15      6.79 o 
   2   0   7      389.40      401.02     18.34 o 
   3   0   7      463.62      444.91     15.91 o 
   4   0   7      123.52      130.34      4.42 o 
   5   0   7        6.80        6.02      2.14 o 
   6   0   7        4.35        5.22      2.18 o 
   7   0   7        0.01       -1.14      1.65 o 
   8   0   7       31.97       37.55      4.87 o 
 -10   1   7       22.94       26.46      3.74 o 
  -9   1   7        0.52        0.66      0.99 o 
  -8   1   7        1.43        1.12      1.36 o 
  -7   1   7      747.00      708.27     16.27 o 
  -6   1   7      178.30      168.40      4.14 o 
  -5   1   7       32.59       29.41      2.11 o 
  -4   1   7        5.26        3.05      0.86 o 
  -3   1   7      396.41      374.24      7.29 o 
  -2   1   7      149.53      145.70      6.40 o 
  -1   1   7      161.54      149.10      5.20 o 
   0   1   7       12.40       14.05      1.48 o 
   1   1   7       53.89       46.58      3.43 o 
   2   1   7       67.53       59.13      2.80 o 
   3   1   7      786.46      770.18     17.56 o 
   4   1   7       34.79       33.49      2.25 o 
   5   1   7        5.32        6.47      2.16 o 
   6   1   7       16.33       14.09      3.02 o 
   7   1   7       15.46       21.30      3.72 o 
 -10   2   7        7.95       12.77      1.91 o 
  -9   2   7      118.30      112.36      4.46 o 
  -8   2   7        0.45        1.34      0.86 o 
  -7   2   7        9.38        8.49      1.30 o 
  -6   2   7      448.48      411.28      8.28 o 
  -5   2   7      447.29      426.87      8.44 o 
  -4   2   7      794.99      788.23     17.35 o 
  -3   2   7      307.39      288.07      7.66 o 
  -2   2   7      676.58      695.80     19.07 o 
  -1   2   7        1.07        1.03      0.77 o 
   0   2   7      179.40      167.40      5.25 o 
   1   2   7      214.43      221.83      7.01 o 
   2   2   7       16.09       16.03      1.74 o 
   3   2   7        2.71        2.82      1.02 o 
   4   2   7       41.32       37.71      2.46 o 
   5   2   7       39.55       35.09      4.38 o 
   6   2   7       11.33       18.19      3.54 o 
   7   2   7       32.50       40.23      5.21 o 
 -10   3   7        0.19        0.33      1.17 o 
  -9   3   7       25.33       28.15      2.49 o 
  -8   3   7       57.42       55.06      2.35 o 
  -7   3   7       12.01       17.09      1.45 o 
  -6   3   7      284.76      305.42     12.30 o 
  -5   3   7      334.04      333.79      7.00 o 
  -4   3   7      149.21      148.13      4.87 o 
  -3   3   7     1761.20     1752.15     37.09 o 
  -2   3   7      105.50      102.52      3.89 o 
  -1   3   7      168.38      161.67      6.25 o 
   0   3   7       15.47       14.37      1.64 o 
   1   3   7        8.13        9.06      1.43 o 
   2   3   7      307.61      300.15      8.36 o 
   3   3   7        0.24        0.86      0.95 o 
   4   3   7       33.36       28.93      2.46 o 
   5   3   7       43.53       50.58      5.40 o 
   6   3   7        5.82        7.79      2.86 o 
 -10   4   7       12.37       16.51      2.67 o 
  -9   4   7        0.14       -0.47      1.36 o 
  -8   4   7       31.79       22.85      3.68 o 
  -7   4   7      510.09      473.00     12.81 o 
  -6   4   7       12.09       13.10      1.31 o 
  -5   4   7      183.07      191.21      6.00 o 
  -4   4   7        1.64        0.64      0.86 o 
  -3   4   7      381.81      386.20     10.05 o 
  -2   4   7       44.06       44.53      2.58 o 
  -1   4   7      155.08      145.54      5.04 o 
   0   4   7       26.50       30.49      5.19 o 
   1   4   7       88.88       86.67      3.79 o 
   2   4   7        2.02        3.25      1.14 o 
   3   4   7       14.35       14.25      2.24 o 
   4   4   7        0.21       -1.35      1.64 o 
   5   4   7        9.98       11.02      3.13 o 
  -9   5   7        7.03        7.51      2.26 o 
  -8   5   7       27.20       25.50      1.90 o 
  -7   5   7        1.99        3.42      1.15 o 
  -6   5   7       32.39       28.10      2.37 o 
  -5   5   7        2.22        2.88      1.80 o 
  -4   5   7      157.29      155.14      5.34 o 
  -3   5   7      137.43      140.82      5.08 o 
  -2   5   7       11.24       10.63      1.62 o 
  -1   5   7       26.44       32.30      2.61 o 
   0   5   7      130.56      132.12      5.52 o 
   1   5   7       66.39       61.80      3.32 o 
   2   5   7      128.36      134.03      5.16 o 
   3   5   7      121.77      129.76      5.19 o 
   4   5   7        8.10       10.45      3.14 o 
  -9   6   7        0.09       -0.44      1.56 o 
  -8   6   7       26.27       28.52      2.61 o 
  -7   6   7       16.47       14.90      1.94 o 
  -6   6   7       45.20       46.41      3.03 o 
  -5   6   7       30.48       29.43      3.69 o 
  -4   6   7      192.20      193.01      6.41 o 
  -3   6   7     1041.26     1018.52     23.25 o 
  -2   6   7       40.99       36.76      2.89 o 
  -1   6   7        1.87        1.49      1.06 o 
   0   6   7        6.90        6.26      1.49 o 
   1   6   7      143.61      156.20      5.84 o 
   2   6   7        1.46        3.03      1.49 o 
  -7   7   7       33.31       35.09      5.33 o 
  -6   7   7      101.48      111.31      4.76 o 
  -5   7   7       14.82       15.72      2.02 o 
  -4   7   7       18.11       23.26      3.20 o 
  -3   7   7        1.90        1.62      2.18 o 
  -2   7   7      147.26      156.95      5.87 o 
  -1   7   7        0.74       -0.02      1.02 o 
   0   7   7       61.80       62.90      3.67 o 
  -4   8   7      232.67      248.19      8.13 o 
   2 -13   8        0.42       -0.21      1.07 o 
   3 -13   8       21.75       16.23      2.30 o 
   4 -13   8       28.21       35.77      8.53 o 
   5 -13   8       66.79       74.18      7.44 o 
   6 -13   8        3.56        3.06      1.47 o 
  -1 -12   8       78.23       80.46      4.23 o 
   0 -12   8        0.39       -0.07      1.40 o 
   1 -12   8       42.01       47.05      3.52 o 
   2 -12   8        9.23        8.90      1.75 o 
   3 -12   8      129.33      123.74      5.28 o 
   4 -12   8       38.75       33.12      2.91 o 
   5 -12   8       80.85       85.93      4.11 o 
   6 -12   8       34.60       34.78      2.89 o 
   7 -12   8      129.73      151.31      8.63 o 
  -3 -11   8       53.58       56.17      3.69 o 
  -2 -11   8        0.35        0.69      0.98 o 
  -1 -11   8       41.71       46.07      3.44 o 
   0 -11   8        5.06        4.43      1.29 o 
   1 -11   8       20.06       24.45      2.46 o 
   2 -11   8      128.03      137.36      5.27 o 
   3 -11   8      142.56      137.79      5.79 o 
   4 -11   8       49.54       50.10      3.12 o 
   5 -11   8        3.36        2.12      1.79 o 
   6 -11   8      220.19      231.59      7.21 o 
   7 -11   8        5.23        3.16      1.28 o 
   8 -11   8       20.18       24.27      2.44 o 
  -4 -10   8       68.80       76.08      5.20 o 
  -3 -10   8       19.58       18.04      2.19 o 
  -2 -10   8       19.97       18.87      2.19 o 
  -1 -10   8       30.53       30.26      2.62 o 
   0 -10   8       31.96       32.49      2.69 o 
   1 -10   8        0.02        0.64      0.94 o 
   2 -10   8       75.73       72.38      3.47 o 
   3 -10   8       82.97       83.04      3.73 o 
   4 -10   8      180.24      181.50      5.93 o 
   5 -10   8       10.84       10.24      1.55 o 
   6 -10   8        4.92        6.03      1.81 o 
   7 -10   8      209.43      224.67      5.59 o 
   8 -10   8       35.93       34.73      2.82 o 
   9 -10   8      205.14      230.61      7.41 o 
  -5  -9   8        0.14       -0.54      1.02 o 
  -4  -9   8        1.81        1.79      1.12 o 
  -3  -9   8        2.01        2.17      1.11 o 
  -2  -9   8       57.08       54.89      3.11 o 
  -1  -9   8        0.06       -0.17      0.82 o 
   0  -9   8       62.57       68.13      3.55 o 
   1  -9   8        5.46        5.10      1.24 o 
   2  -9   8       14.05       13.31      1.68 o 
   3  -9   8       78.80       72.18      3.30 o 
   4  -9   8       55.77       47.67      3.02 o 
   5  -9   8        2.15        1.57      0.76 o 
   6  -9   8      404.96      414.28      8.59 o 
   7  -9   8      468.94      481.27      9.79 o 
   8  -9   8        7.28       10.27      2.79 o 
   9  -9   8        8.28        6.88      2.29 o 
  -6  -8   8        0.45        1.21      1.99 o 
  -5  -8   8        2.20        2.11      1.16 o 
  -4  -8   8       28.55       28.11      4.81 o 
  -3  -8   8      124.53      116.18      4.54 o 
  -2  -8   8       10.71        9.04      1.51 o 
  -1  -8   8        6.27        7.32      1.30 o 
   0  -8   8      220.74      215.90      6.48 o 
   1  -8   8      228.74      207.35      6.20 o 
   2  -8   8        0.91        1.73      0.93 o 
   3  -8   8        1.55        1.21      0.80 o 
   4  -8   8       38.25       37.77      2.14 o 
   5  -8   8        1.96        1.37      0.69 o 
   6  -8   8      811.42      853.48     15.68 o 
   7  -8   8       46.28       50.23      2.78 o 
   8  -8   8        9.43        9.33      2.39 o 
   9  -8   8       15.59        3.97      1.50 o 
  10  -8   8       24.69       26.18      4.00 o 
  -7  -7   8       41.72       35.66      4.86 o 
  -6  -7   8       93.11       88.90      6.26 o 
  -5  -7   8       10.62       11.79      1.91 o 
  -4  -7   8       58.62       59.37      3.10 o 
  -3  -7   8       35.14       35.17      2.60 o 
  -2  -7   8        8.67       10.90      2.55 o 
  -1  -7   8       22.67       24.14      2.07 o 
   0  -7   8       61.27       59.38      2.81 o 
   1  -7   8      117.00      115.93      5.47 o 
   2  -7   8       41.65       36.15      1.62 o 
   3  -7   8      210.39      211.67      4.79 o 
   4  -7   8      298.38      290.17      6.16 o 
   5  -7   8       63.86       58.32      2.19 o 
   6  -7   8        8.56        7.85      1.06 o 
   7  -7   8      111.59      128.06      6.79 o 
   8  -7   8       31.94        2.48      1.11 o 
   9  -7   8       83.09       92.95      6.24 o 
  10  -7   8       23.04       19.17      3.53 o 
  -7  -6   8        0.04        0.28      1.74 o 
  -6  -6   8       98.96       88.39      4.99 o 
  -5  -6   8      312.82      314.71      8.76 o 
  -4  -6   8       69.33       70.48      3.24 o 
  -3  -6   8       20.57       18.24      1.81 o 
  -2  -6   8       53.02       48.06      3.30 o 
  -1  -6   8       45.67       49.24      2.52 o 
   0  -6   8        3.05        2.29      0.88 o 
   1  -6   8      763.85      765.28     13.70 o 
   2  -6   8        2.86        5.86      0.81 o 
   3  -6   8       12.03       16.47      1.76 o 
   4  -6   8       11.47       13.13      1.13 o 
   5  -6   8      608.58      634.42     14.63 o 
   6  -6   8     1322.44     1339.88     28.80 o 
   8  -6   8        0.13        2.20      1.81 o 
   9  -6   8        4.23        3.32      2.09 o 
  10  -6   8      121.94      140.76      8.44 o 
  -8  -5   8        1.33        4.05      2.26 o 
  -7  -5   8      126.95      131.31      7.64 o 
  -6  -5   8       36.26       39.67      4.01 o 
  -5  -5   8      199.53      189.36      5.95 o 
  -4  -5   8        1.33        1.17      0.82 o 
  -3  -5   8       91.31       86.81      4.88 o 
  -2  -5   8      177.24      177.59     12.65 o 
  -1  -5   8        0.76        1.01      0.73 o 
   0  -5   8       81.50       87.82      2.45 o 
   1  -5   8        2.59        1.95      0.59 o 
   2  -5   8      119.41      122.84      3.08 o 
   3  -5   8       23.43       31.18      1.89 o 
   4  -5   8      173.58      175.47      5.24 o 
   5  -5   8       19.19       23.54      1.98 o 
   6  -5   8        3.51        3.17      2.82 o 
   7  -5   8      153.16      152.52      7.90 o 
   8  -5   8        0.09       -0.56      1.59 o 
   9  -5   8       20.20       19.63      3.66 o 
  -9  -4   8       98.66      110.80      7.38 o 
  -8  -4   8       77.46       76.80      5.82 o 
  -7  -4   8       29.20       28.49      3.81 o 
  -6  -4   8       43.01       36.01      2.42 o 
  -5  -4   8      102.45       84.21      3.44 o 
  -4  -4   8      132.06      132.38      4.45 o 
  -3  -4   8       23.34       22.25      2.54 o 
  -2  -4   8        2.89        2.31      0.61 o 
  -1  -4   8      202.96      209.53      4.51 o 
   0  -4   8      244.90      255.50      5.25 o 
   1  -4   8       19.12       21.99      1.78 o 
   2  -4   8      109.25      120.83      3.94 o 
   3  -4   8       42.63       44.41      2.28 o 
   4  -4   8       11.43       11.18      1.37 o 
   5  -4   8       31.09       25.68     11.61 o 
   6  -4   8       69.52       66.38      4.81 o 
   7  -4   8       42.00       46.58      4.76 o 
   8  -4   8        1.54        0.52      1.75 o 
   9  -4   8       23.12       37.99      4.82 o 
  -9  -3   8       53.09       68.89      5.67 o 
  -8  -3   8        8.52        7.88      2.41 o 
  -7  -3   8       15.63       20.33      1.99 o 
  -6  -3   8      338.06      298.31      8.11 o 
  -5  -3   8       14.04       15.36      1.62 o 
  -4  -3   8      227.47      235.88      6.51 o 
  -3  -3   8      643.40      647.68     11.79 o 
  -2  -3   8      737.17      723.87     12.96 o 
  -1  -3   8       27.23       36.05      1.45 o 
   0  -3   8       33.57       33.30      1.87 o 
   1  -3   8      231.72      220.02      6.01 o 
   2  -3   8        1.75        2.98      0.85 o 
   3  -3   8      182.03      207.27      5.90 o 
   4  -3   8      367.01      324.21     58.41 o 
   5  -3   8       20.35       21.67      1.89 o 
   6  -3   8      155.69      148.45      7.79 o 
   7  -3   8       51.77       42.67      4.70 o 
   8  -3   8       26.35       28.05      4.11 o 
   9  -3   8       26.11       27.31      4.37 o 
  -9  -2   8        0.03        0.56      1.73 o 
  -8  -2   8       61.66       66.34      5.02 o 
  -7  -2   8      303.26      271.77      7.64 o 
  -6  -2   8      293.13      280.17      7.69 o 
  -5  -2   8      263.88      258.72      5.58 o 
  -4  -2   8       96.19       91.16      2.63 o 
  -3  -2   8       97.51      102.33      2.77 o 
  -2  -2   8      536.66      519.23     11.76 o 
  -1  -2   8       20.29       21.44      3.28 o 
   0  -2   8      401.73      397.15      9.65 o 
   1  -2   8        1.18        0.71      0.68 o 
   2  -2   8        1.15        0.26      1.07 o 
   3  -2   8      219.51      194.54      5.71 o 
   4  -2   8      802.57      791.05     17.89 o 
   5  -2   8        2.89        1.98      1.02 o 
   6  -2   8       10.73        9.13      2.43 o 
   7  -2   8        3.03        1.79      1.75 o 
   8  -2   8       22.16       25.14      3.96 o 
  -9  -1   8        1.72        1.42      1.69 o 
  -8  -1   8      107.07      106.97      6.34 o 
  -7  -1   8       58.93       53.22      4.94 o 
  -6  -1   8      254.27      228.05      5.20 o 
  -5  -1   8      213.24      185.75      4.37 o 
  -4  -1   8      810.39      763.96     16.78 o 
  -3  -1   8      396.55      401.27      7.78 o 
  -2  -1   8     1933.50     1882.87     39.21 o 
  -1  -1   8       45.59       55.71      2.53 o 
   0  -1   8        0.51        0.22      0.64 o 
   1  -1   8      167.41      152.68      6.66 o 
   2  -1   8       57.61       65.23      7.95 o 
   3  -1   8        0.15       -0.17      0.67 o 
   4  -1   8      146.01      144.49      4.83 o 
   5  -1   8       56.10       59.48      2.88 o 
   6  -1   8       23.35       20.47      3.44 o 
   7  -1   8       40.79       45.07      5.10 o 
   8  -1   8        4.17        4.79      2.49 o 
 -10   0   8        1.78        5.55      2.24 o 
  -9   0   8        6.74        8.76      2.36 o 
  -8   0   8       78.64       77.47      5.23 o 
  -7   0   8        6.76        6.05      1.69 o 
  -6   0   8       11.87       14.85      1.55 o 
  -5   0   8      550.33      562.61     13.16 o 
  -4   0   8      397.42      383.73      9.54 o 
  -3   0   8      645.39      618.19     14.24 o 
  -2   0   8     2911.24     2847.46     58.52 o 
  -1   0   8      286.17      281.38      7.50 o 
   0   0   8       11.55       11.78      1.41 o 
   1   0   8      224.61      218.50     10.18 o 
   2   0   8      282.89      249.97      7.06 o 
   3   0   8       19.36       19.25      1.86 o 
   4   0   8       13.91        7.72      1.32 o 
   5   0   8        6.08        5.44      2.28 o 
   6   0   8       71.49       71.67      5.63 o 
   7   0   8        6.04       10.82      2.99 o 
  -9   1   8        0.01        0.05      1.02 o 
  -8   1   8        0.24        0.93      0.72 o 
  -7   1   8      157.51      139.86      4.74 o 
  -6   1   8      144.38      128.08      3.55 o 
  -5   1   8        1.53        1.95      0.68 o 
  -4   1   8      298.47      287.11      8.06 o 
  -3   1   8      762.57      761.53     17.26 o 
  -2   1   8       32.55       36.65      3.03 o 
  -1   1   8       18.42       13.79      1.56 o 
   0   1   8       27.41       21.52      2.85 o 
   1   1   8       16.34       10.77      2.26 o 
   2   1   8        8.83        7.20      1.32 o 
   3   1   8        0.01        1.33      2.27 o 
   4   1   8        0.36        0.33      0.84 o 
   5   1   8       11.16       12.94      3.04 o 
   6   1   8       41.39       46.17      5.37 o 
   7   1   8       28.76       30.69      4.62 o 
 -10   2   8       52.69       62.21      3.47 o 
  -9   2   8       24.72       24.43      2.69 o 
  -8   2   8        6.16        5.28      1.03 o 
  -7   2   8       33.72       31.39      1.94 o 
  -6   2   8       16.36       14.65      2.03 o 
  -5   2   8      122.78      116.95      4.58 o 
  -4   2   8      174.49      182.06      7.98 o 
  -3   2   8       63.14       61.84      2.98 o 
  -2   2   8      354.58      326.37      8.70 o 
  -1   2   8       81.74       84.39      4.53 o 
   0   2   8        0.48        0.19      1.05 o 
   1   2   8       95.14       96.31      3.90 o 
   2   2   8      500.90      460.35     11.73 o 
   3   2   8       17.64       17.03      1.97 o 
   4   2   8       45.95       46.87      2.94 o 
   5   2   8       27.10       25.66      4.08 o 
   6   2   8       18.61       25.80      4.25 o 
  -9   3   8        0.84       -0.86      0.98 o 
  -8   3   8        0.39        1.16      1.04 o 
  -7   3   8       43.44       45.97      2.70 o 
  -5   3   8        1.44        0.98      0.83 o 
  -4   3   8        7.13        6.52      1.29 o 
  -3   3   8      772.10      758.12     17.61 o 
  -2   3   8      732.70      682.73     16.11 o 
  -1   3   8       14.14       10.01      1.53 o 
   0   3   8        7.31        5.09      1.23 o 
   1   3   8       92.03       79.26      4.48 o 
   2   3   8       63.47       56.17      8.48 o 
   3   3   8       14.68       13.51      1.82 o 
   4   3   8        0.41        0.59      1.88 o 
   5   3   8       96.69      122.10      8.08 o 
  -8   4   8        3.32        4.93      1.68 o 
  -7   4   8        8.60        5.23      1.31 o 
  -6   4   8       28.47       31.62      2.56 o 
  -5   4   8       27.54       28.00      4.49 o 
  -4   4   8        6.43        5.16      1.28 o 
  -3   4   8      111.63      114.75      6.19 o 
  -2   4   8      302.68      289.52      8.32 o 
  -1   4   8      167.16      161.30      5.61 o 
   0   4   8        0.14        0.79      0.94 o 
   1   4   8      234.65      220.18      7.04 o 
   2   4   8       28.64       29.24      4.40 o 
   3   4   8       21.43       25.00      2.50 o 
   4   4   8       95.74       97.92      7.05 o 
  -8   5   8        4.46        5.35      1.38 o 
  -7   5   8       34.61       36.76      2.88 o 
  -6   5   8        1.03        1.65      1.10 o 
  -5   5   8        3.15        6.00      1.36 o 
  -4   5   8      170.39      170.33      5.89 o 
  -3   5   8      228.59      218.51      7.00 o 
  -2   5   8        3.19        2.81      1.14 o 
  -1   5   8        0.66       -0.19      0.92 o 
   0   5   8       22.92       23.84      2.42 o 
   1   5   8       93.08       91.10      5.67 o 
   2   5   8       12.83       12.13      1.97 o 
  -7   6   8        9.73        9.04      1.65 o 
  -6   6   8       31.24       30.24      2.78 o 
  -5   6   8        1.09        0.81      1.06 o 
  -4   6   8       10.79        9.82      2.38 o 
  -3   6   8        3.57        4.47      1.40 o 
  -2   6   8       41.53       44.51      3.34 o 
  -1   6   8       30.62       31.25      2.84 o 
   0   6   8       13.01       13.81      2.92 o 
  -5   7   8       50.83       58.51      4.36 o 
  -4   7   8       12.17       14.04      2.13 o 
  -3   7   8      140.36      139.53      5.63 o 
   3 -13   9       53.25       51.40      3.55 o 
   4 -13   9       38.29       27.13      2.82 o 
   0 -12   9       60.78       65.72      6.41 o 
   1 -12   9        2.79        3.80      1.47 o 
   2 -12   9      102.51      101.85      4.65 o 
   3 -12   9       44.06       43.89      6.41 o 
   4 -12   9        2.69        4.77      1.44 o 
   5 -12   9        2.52        3.09      1.37 o 
   6 -12   9       94.38       83.84     10.58 o 
   7 -12   9      245.40      268.19      8.33 o 
  -2 -11   9        0.35        0.23      1.12 o 
  -1 -11   9       23.36       26.70      2.69 o 
   0 -11   9       67.08       69.72      3.75 o 
   1 -11   9        0.19       -0.08      0.98 o 
   2 -11   9       26.88       28.14      2.62 o 
   3 -11   9        0.16        0.40      0.98 o 
   4 -11   9        1.02        0.87      1.03 o 
   5 -11   9       13.10       15.05      1.94 o 
   6 -11   9       89.68       96.02      4.23 o 
   7 -11   9      231.04      253.91      7.77 o 
  -4 -10   9        4.65        4.17      1.49 o 
  -3 -10   9       36.15       43.52      3.84 o 
  -2 -10   9       14.95       15.28      2.07 o 
  -1 -10   9       35.35       33.39      2.81 o 
   0 -10   9        6.83        9.62      2.77 o 
   1 -10   9      119.98      127.08      4.93 o 
   2 -10   9       11.76       13.70      1.89 o 
   3 -10   9        7.24        7.31      1.42 o 
   4 -10   9        2.21        3.23      1.16 o 
   5 -10   9       15.73       19.84      2.05 o 
   6 -10   9        3.21        4.29      1.27 o 
   7 -10   9       17.78       17.86      2.01 o 
   8 -10   9       95.39      107.75      6.57 o 
  -5  -9   9      158.32      161.11      8.05 o 
  -4  -9   9       51.34       48.19      3.22 o 
  -3  -9   9       49.80       55.75      3.29 o 
  -2  -9   9       17.40       17.78      3.19 o 
  -1  -9   9        9.49       10.56      2.12 o 
   0  -9   9       21.33       17.48      1.95 o 
   1  -9   9        8.24        7.66      2.14 o 
   2  -9   9      313.17      330.80     10.83 o 
   3  -9   9        3.39        4.42      1.24 o 
   4  -9   9        0.01       -0.38      0.79 o 
   5  -9   9        7.15        7.26      1.35 o 
   6  -9   9      596.60      609.03     14.58 o 
   7  -9   9      476.90      491.24     17.70 o 
   8  -9   9      133.68      126.47      7.16 o 
   9  -9   9        0.00       -0.23      1.64 o 
  -6  -8   9       23.47       19.68      3.72 o 
  -5  -8   9       21.03       16.88      2.93 o 
  -4  -8   9       82.79       81.76      3.88 o 
  -3  -8   9       13.65        6.94      2.30 o 
  -2  -8   9        0.01       -0.23      0.88 o 
  -1  -8   9      275.45      271.77      7.82 o 
   0  -8   9        2.81        2.84      1.04 o 
   1  -8   9        8.44        7.51      1.30 o 
   2  -8   9      120.78      125.30      4.45 o 
   3  -8   9        3.75        5.08      1.13 o 
   4  -8   9       26.75       26.59      1.69 o 
   5  -8   9        1.13        3.20      1.02 o 
   6  -8   9       56.32       54.03      5.43 o 
   7  -8   9        0.10       -0.23      1.45 o 
   8  -8   9       43.28       52.24      4.64 o 
   9  -8   9        5.37        7.65      2.48 o 
  -6  -7   9       40.12       36.54      2.93 o 
  -5  -7   9      116.22      110.97      4.56 o 
  -4  -7   9        8.30        7.15      1.45 o 
  -3  -7   9       43.02       34.34      3.78 o 
  -2  -7   9        3.97        4.49      1.20 o 
  -1  -7   9       14.75       12.33      1.60 o 
   0  -7   9       21.06       18.83      1.86 o 
   1  -7   9       33.14       31.10      2.30 o 
   2  -7   9        1.35        0.99      0.82 o 
   3  -7   9       10.31       12.85      1.17 o 
   4  -7   9       17.68       22.57      1.93 o 
   5  -7   9       12.88        9.91      1.45 o 
   6  -7   9      118.38      122.72      4.47 o 
   7  -7   9        0.00       -0.22      1.54 o 
   8  -7   9        0.87       -0.10      1.40 o 
   9  -7   9       28.78       26.20      3.97 o 
  -7  -6   9       36.21       46.69      5.21 o 
  -6  -6   9       98.97       93.50      4.14 o 
  -5  -6   9       67.30       63.14      3.26 o 
  -4  -6   9       32.39       26.67      2.27 o 
  -3  -6   9      144.93       78.71      4.76 o 
  -2  -6   9     1230.50     1239.49     27.04 o 
  -1  -6   9      562.71      571.30     13.54 o 
   0  -6   9      148.17      139.68      4.54 o 
   1  -6   9       55.97       53.35      2.96 o 
   2  -6   9      100.24      105.76      3.71 o 
   3  -6   9        0.20        0.27      0.71 o 
   4  -6   9      108.98      104.51      5.12 o 
   5  -6   9       43.47       46.10      3.23 o 
   6  -6   9      195.77      199.55      6.43 o 
   7  -6   9       33.24       18.50      2.97 o 
   8  -6   9        0.27       -1.05      1.66 o 
   9  -6   9       15.17       12.84      3.15 o 
  -8  -5   9        0.22       -0.02      1.93 o 
  -7  -5   9       30.34       37.93      4.47 o 
  -6  -5   9      533.09      525.33     13.19 o 
  -5  -5   9        0.03       -0.70      0.80 o 
  -4  -5   9       90.49       92.68      3.78 o 
  -3  -5   9      143.15      131.52      4.53 o 
  -2  -5   9      714.39      709.25     16.24 o 
  -1  -5   9        0.56        1.76      0.92 o 
   0  -5   9      245.96      233.50      6.28 o 
   1  -5   9      114.76      113.64      3.85 o 
   2  -5   9       12.70       15.86      1.55 o 
   3  -5   9       11.60        8.88      1.89 o 
   4  -5   9      285.73      264.13      7.30 o 
   5  -5   9      333.62      341.06      8.97 o 
   6  -5   9        2.80        1.33      1.03 o 
   7  -5   9       12.45        8.24      2.36 o 
   8  -5   9        0.20       -0.63      1.68 o 
   9  -5   9       39.33       44.08      5.33 o 
  -8  -4   9       44.75       44.33      4.95 o 
  -7  -4   9       26.44       31.07      3.91 o 
  -6  -4   9       30.59       32.32      2.51 o 
  -5  -4   9       65.29       63.20      3.07 o 
  -4  -4   9      480.52      447.88     11.11 o 
  -3  -4   9      128.57      130.47      4.40 o 
  -2  -4   9     1344.69     1339.03     28.64 o 
  -1  -4   9     1264.54     1271.62     27.05 o 
   0  -4   9       26.26       18.51      1.62 o 
   1  -4   9        9.06        4.69      1.41 o 
   2  -4   9      179.77      179.69      5.41 o 
   3  -4   9       41.32       31.96      2.13 o 
   4  -4   9       89.75       85.81      3.47 o 
   5  -4   9      173.49      173.32      7.31 o 
   6  -4   9       71.71       67.95      5.11 o 
   7  -4   9        7.54        9.99      2.58 o 
   8  -4   9       42.14       53.60      5.68 o 
  -8  -3   9        1.03       -1.73      1.23 o 
  -7  -3   9       27.46       27.33      2.37 o 
  -6  -3   9        0.16        0.20      0.80 o 
  -5  -3   9       45.68       52.07      2.65 o 
  -4  -3   9      463.10      389.65     60.39 o 
  -3  -3   9      344.78      333.48      7.99 o 
  -2  -3   9     2326.87     2295.76     79.30 o 
  -1  -3   9      498.66      503.77     11.85 o 
   0  -3   9      123.77      131.76      4.32 o 
   1  -3   9      130.73      130.32      4.34 o 
   2  -3   9        3.54        1.15      0.77 o 
   3  -3   9       57.45       51.10      2.60 o 
   4  -3   9       18.85       16.59      4.12 o 
   5  -3   9        1.10        1.28      0.90 o 
   6  -3   9       31.62       27.39      3.77 o 
   7  -3   9       23.12       31.39      4.25 o 
   8  -3   9        8.08        7.65      2.74 o 
  -9  -2   9       16.44       26.35      3.90 o 
  -8  -2   9        7.79        7.76      2.24 o 
  -7  -2   9       11.15        6.24      1.29 o 
  -6  -2   9       37.07       25.69      2.13 o 
  -5  -2   9       78.71       63.32      5.71 o 
  -4  -2   9       71.87       69.44      3.84 o 
  -3  -2   9       72.36       70.78      2.93 o 
  -2  -2   9      409.12      405.92      9.99 o 
  -1  -2   9      152.63      140.11      4.54 o 
   0  -2   9       36.03       22.31      1.88 o 
   1  -2   9       59.38       51.46      2.59 o 
   2  -2   9       33.67       23.29      2.07 o 
   3  -2   9       14.05       11.59      1.52 o 
   4  -2   9       31.54       31.33      2.22 o 
   5  -2   9        0.02       -1.45      1.48 o 
   6  -2   9       14.29       17.54      3.31 o 
   7  -2   9       22.67       26.58      4.04 o 
   8  -2   9       21.27       25.86      4.38 o 
  -9  -1   9        0.01        1.26      1.71 o 
  -8  -1   9        0.17       -0.22      1.50 o 
  -7  -1   9       32.35       32.97      2.48 o 
  -6  -1   9        0.01       -0.25      0.60 o 
  -5  -1   9       19.61       18.34      1.75 o 
  -4  -1   9      151.98      145.70      4.71 o 
  -3  -1   9      592.27      589.98     16.23 o 
  -2  -1   9      130.80      119.46      4.16 o 
  -1  -1   9       19.77       15.01      1.61 o 
   0  -1   9       28.84       36.13      2.24 o 
   1  -1   9       24.09       13.40      5.63 o 
   2  -1   9      523.07      469.32     11.67 o 
   3  -1   9      196.44      176.64      7.60 o 
   4  -1   9       73.85       64.33      4.97 o 
   5  -1   9       51.19       50.26      5.14 o 
   6  -1   9       37.91       44.77      5.01 o 
   7  -1   9       66.18       76.44      6.23 o 
  -9   0   9      114.52      123.94      7.24 o 
  -8   0   9        1.89        4.76      1.19 o 
  -7   0   9        2.67        4.26      0.91 o 
  -6   0   9       48.28       46.51      2.53 o 
  -5   0   9       38.26       32.66      4.00 o 
  -4   0   9        4.37        5.67      1.15 o 
  -3   0   9       64.97       64.74      2.97 o 
  -2   0   9      811.88      776.53     17.71 o 
  -1   0   9      240.25      217.05      6.42 o 
   0   0   9       32.74       16.53      5.12 o 
   1   0   9      102.77       79.87      3.46 o 
   2   0   9      413.07      328.30     13.10 o 
   3   0   9       42.52       42.46      3.09 o 
   4   0   9       13.01       12.14      1.67 o 
   5   0   9       82.11       88.08      6.29 o 
   6   0   9        3.94        6.01      2.58 o 
  -8   1   9       53.80       60.79      4.33 o 
  -7   1   9        2.52        2.65      1.62 o 
  -6   1   9        2.31        3.36      1.63 o 
  -5   1   9       28.44       12.16      2.08 o 
  -4   1   9       23.10       23.50      2.04 o 
  -3   1   9       55.09       51.73      2.86 o 
  -2   1   9        1.42        0.11      0.55 o 
  -1   1   9      373.47      344.69     13.16 o 
   0   1   9      376.08      334.22      9.06 o 
   2   1   9       10.89        7.09      1.41 o 
   3   1   9       16.79       19.89      2.09 o 
   4   1   9        8.12       11.66      1.70 o 
   5   1   9      100.35      107.39      7.23 o 
   6   1   9       98.57       92.84      7.03 o 
  -9   2   9       48.82       59.60      4.75 o 
  -8   2   9       86.14       96.20      4.06 o 
  -7   2   9        1.72        0.99      0.93 o 
  -6   2   9        0.94       -0.60      0.77 o 
  -5   2   9      105.23      106.02      4.19 o 
  -4   2   9        0.01       -0.01      0.68 o 
  -3   2   9      232.66      208.58      9.07 o 
  -2   2   9      162.47      146.57      5.13 o 
  -1   2   9        9.56       12.20      1.65 o 
   0   2   9       27.50       29.21      2.45 o 
   1   2   9        1.97        2.50      1.16 o 
   2   2   9      117.40      103.62      6.26 o 
   3   2   9        8.96       13.98      1.87 o 
   4   2   9        1.82       -0.12      1.89 o 
   5   2   9        8.68       11.17      3.24 o 
  -8   3   9       22.54       25.23      3.27 o 
  -7   3   9       63.25       57.94      3.89 o 
  -6   3   9        7.77        7.50      4.02 o 
  -5   3   9       22.15       22.75      2.21 o 
  -4   3   9        2.28        3.12      1.10 o 
  -3   3   9       18.94       20.72      2.14 o 
  -2   3   9       21.56       23.62      2.27 o 
  -1   3   9        0.00        0.22      0.88 o 
   0   3   9        1.90        0.91      1.01 o 
   1   3   9       77.94       69.32      3.57 o 
   2   3   9        3.12        1.40      1.12 o 
   3   3   9       66.56       75.20      3.90 o 
  -8   4   9        3.92        1.73      1.85 o 
  -7   4   9       20.84       20.10      2.20 o 
  -6   4   9       79.08       96.33      7.62 o 
  -5   4   9       47.30       48.01      5.96 o 
  -4   4   9        6.12        9.08      1.58 o 
  -3   4   9       11.49       10.87      1.71 o 
  -2   4   9        9.56       11.18      2.31 o 
  -1   4   9        7.80        8.82      1.59 o 
   0   4   9        1.09        1.82      1.14 o 
   1   4   9       95.57      105.54      4.68 o 
   2   4   9       19.69       21.73      2.46 o 
  -7   5   9        5.03        4.07      1.36 o 
  -6   5   9       21.67       28.17      3.52 o 
  -5   5   9       64.87       69.32      3.67 o 
  -4   5   9       47.00       44.98      3.30 o 
  -3   5   9        0.96        1.57      1.13 o 
  -2   5   9        0.12        1.87      1.16 o 
  -1   5   9       10.77       11.76      1.87 o 
   0   5   9       32.12       32.43      2.98 o 
  -4   6   9        3.75        3.34      1.33 o 
  -3   6   9        0.39        0.46      1.08 o 
   0 -12  10       30.12       36.03      4.98 o 
   1 -12  10        5.73        4.09      2.07 o 
   2 -12  10       41.75       53.80      3.56 o 
   3 -12  10       21.97       24.91      2.75 o 
   4 -12  10        8.62        9.92      1.87 o 
   5 -12  10        3.90        3.32      1.41 o 
  -2 -11  10        5.74        4.33      1.51 o 
  -1 -11  10        8.97        7.32      1.75 o 
   0 -11  10      109.35      107.10      8.25 o 
   1 -11  10       25.15       24.19      2.54 o 
   2 -11  10        8.60       12.58      1.93 o 
   3 -11  10        5.88        6.30      1.56 o 
   4 -11  10        8.91       12.64      1.88 o 
   5 -11  10        6.91        6.11      2.01 o 
   6 -11  10       14.03       13.81      2.71 o 
  -3 -10  10        3.49        1.84      2.58 o 
  -2 -10  10       31.68       30.82      2.86 o 
  -1 -10  10       55.41       54.96      4.91 o 
   0 -10  10        0.65        1.40      1.16 o 
   1 -10  10       13.72       13.86      1.91 o 
   2 -10  10        2.19        3.39      1.47 o 
   3 -10  10        3.98        4.80      1.29 o 
   4 -10  10        0.09        0.47      1.28 o 
   5 -10  10        1.46        1.39      1.44 o 
   6 -10  10        0.03       -0.06      1.27 o 
  -4  -9  10        5.36        4.73      1.47 o 
  -3  -9  10       34.83       37.55      4.46 o 
  -2  -9  10      240.15      238.99      7.78 o 
  -1  -9  10     1324.30     1392.42     30.86 o 
   0  -9  10       66.18       71.48      3.53 o 
   1  -9  10       74.00       72.81      3.50 o 
   2  -9  10       51.06       47.84      2.80 o 
   3  -9  10        2.49        3.96      1.64 o 
   4  -9  10        3.81        2.71      1.46 o 
   5  -9  10       21.79       17.24      2.70 o 
   6  -9  10       26.36       24.80      3.18 o 
   7  -9  10      156.73      163.36      8.39 o 
   8  -9  10       29.35       28.48      4.01 o 
  -5  -8  10       71.93       70.51      3.77 o 
  -4  -8  10        0.64        0.31      1.05 o 
  -3  -8  10      189.17      173.63     28.07 o 
  -2  -8  10       54.53       60.37      3.86 o 
  -1  -8  10       86.81       91.79      3.95 o 
   0  -8  10       18.51       18.43      2.46 o 
   1  -8  10      117.40      128.48      8.34 o 
   2  -8  10      154.07      152.13      7.57 o 
   3  -8  10       12.93       14.12      2.44 o 
   4  -8  10        7.75        6.59      1.85 o 
   5  -8  10      170.22      158.92      5.75 o 
   6  -8  10       79.19       88.85      3.90 o 
   7  -8  10       12.14       12.14      2.81 o 
   8  -8  10       10.79        6.04      2.38 o 
  -6  -7  10        6.60        5.99      1.49 o 
  -5  -7  10       30.92       29.74      2.64 o 
  -4  -7  10       82.31       81.65      3.81 o 
  -3  -7  10      154.21      143.39      5.19 o 
  -2  -7  10      112.04      117.87      6.93 o 
  -1  -7  10     1546.63     1574.29     33.93 o 
   0  -7  10      348.88      335.21     12.97 o 
   1  -7  10       82.14       87.63      5.28 o 
   2  -7  10       56.53       54.61      4.01 o 
   3  -7  10      257.53      260.78      7.29 o 
   4  -7  10       32.12       34.89      2.54 o 
   5  -7  10      183.55      187.13      9.98 o 
   6  -7  10      131.66      136.08      4.96 o 
   7  -7  10       43.36       46.98      4.93 o 
   8  -7  10        1.79        2.94      2.09 o 
  -7  -6  10        2.21       -0.69      1.74 o 
  -6  -6  10        7.75        8.01      1.69 o 
  -5  -6  10       39.67       37.82      2.90 o 
  -4  -6  10        7.30        5.41      1.29 o 
  -3  -6  10      501.07      500.40     16.88 o 
  -2  -6  10       15.81       18.25      3.19 o 
  -1  -6  10     1096.49     1074.44     33.95 o 
   0  -6  10       37.54       46.68      3.76 o 
   1  -6  10       57.30       49.19      3.82 o 
   2  -6  10       13.89       14.11      1.57 o 
   3  -6  10       18.02        9.83      1.41 o 
   4  -6  10        0.01        0.26      0.85 o 
   5  -6  10        8.55        8.81      1.45 o 
   6  -6  10        2.98        3.69      1.87 o 
   7  -6  10       14.06       12.87      2.95 o 
   8  -6  10       12.90       13.72      3.20 o 
  -6  -5  10        3.65        1.60      1.08 o 
  -5  -5  10        0.00       -0.52      0.85 o 
  -4  -5  10       19.85       15.96      1.80 o 
  -3  -5  10        8.56        8.26      2.01 o 
  -2  -5  10      509.68      498.96     17.61 o 
  -1  -5  10        0.21        1.30      1.19 o 
   0  -5  10       32.99       29.44      3.28 o 
   1  -5  10       16.77       19.60      1.78 o 
   2  -5  10      208.92      179.08      5.56 o 
   3  -5  10       11.77        9.69      1.44 o 
   4  -5  10       11.05       14.48      1.75 o 
   5  -5  10       16.55       15.10      1.99 o 
   6  -5  10        0.43       -0.02      1.37 o 
   7  -5  10       13.77       10.15      2.79 o 
   8  -5  10        1.23       -0.56      1.96 o 
  -8  -4  10        0.75        2.60      1.97 o 
  -7  -4  10        4.68        3.65      1.27 o 
  -6  -4  10        2.80        2.10      1.06 o 
  -5  -4  10       22.76       22.36      2.08 o 
  -3  -4  10       12.40       12.86      2.28 o 
  -2  -4  10       45.02       40.25      3.48 o 
  -1  -4  10       13.26       14.11      1.51 o 
   0  -4  10       24.89       19.06      2.07 o 
   1  -4  10      128.07      127.40      4.41 o 
   2  -4  10      101.38      107.05      4.04 o 
   3  -4  10      283.33      229.59      6.75 o 
   4  -4  10       29.37       33.63      2.52 o 
   5  -4  10       58.48       58.24      3.91 o 
   6  -4  10       61.05       56.48      4.92 o 
   7  -4  10        5.97        6.32      2.43 o 
   8  -4  10       30.91       34.46      4.85 o 
  -8  -3  10       61.98       65.76      5.32 o 
  -7  -3  10        6.98        9.54      1.60 o 
  -6  -3  10        3.17        6.68      1.89 o 
  -5  -3  10       42.74       46.94      3.83 o 
  -4  -3  10        5.01        3.79      1.50 o 
  -3  -3  10       11.43       11.60      2.16 o 
  -2  -3  10      151.33      148.99      4.78 o 
  -1  -3  10      329.89      319.15      9.78 o 
   0  -3  10       48.18       34.53      2.26 o 
   1  -3  10      123.90      124.34      4.44 o 
   2  -3  10      480.71      365.51      9.57 o 
   3  -3  10       87.23       68.51      3.22 o 
   4  -3  10       14.47       17.16      2.49 o 
   5  -3  10        6.90        5.79      1.32 o 
   6  -3  10       43.73       43.71      4.94 o 
   7  -3  10        6.96        9.30      2.87 o 
  -7  -2  10       48.06       48.14      3.95 o 
  -6  -2  10        3.82        4.83      1.65 o 
  -5  -2  10       21.87       19.47      2.70 o 
  -4  -2  10        1.93        2.34      0.99 o 
  -3  -2  10        2.10        1.22      0.84 o 
  -2  -2  10       31.40       26.08      2.08 o 
  -1  -2  10       50.69       48.47      2.59 o 
   0  -2  10      472.01      375.87     10.72 o 
   1  -2  10       99.37       88.44      3.68 o 
   2  -2  10       74.95       57.71      3.00 o 
   3  -2  10       14.82       13.28      1.71 o 
   4  -2  10       37.75       35.36      2.48 o 
   5  -2  10       49.05       63.42      5.20 o 
   6  -2  10      194.30      207.49     10.55 o 
   7  -2  10       46.33       47.00      5.53 o 
  -7  -1  10       19.97       23.70      3.05 o 
  -6  -1  10       92.27       89.67      5.40 o 
  -5  -1  10       86.83       90.78      5.05 o 
  -4  -1  10       42.18       47.76      2.60 o 
  -3  -1  10       20.24       24.23      2.96 o 
  -2  -1  10       67.36       63.84      3.03 o 
  -1  -1  10      209.43      189.88      5.97 o 
   0  -1  10       13.39       16.45      2.76 o 
   1  -1  10       57.74       30.17      3.41 o 
   2  -1  10       91.47       79.22      3.58 o 
   3  -1  10        0.02        0.65      0.87 o 
   4  -1  10        3.26        5.11      1.30 o 
   5  -1  10        1.96       -1.29      1.59 o 
   6  -1  10        1.80        2.12      2.23 o 
  -7   0  10        7.59        6.72      1.94 o 
  -6   0  10       36.64       32.29      2.49 o 
  -5   0  10       33.95       32.10      2.45 o 
  -4   0  10        0.01       -0.75      0.69 o 
  -3   0  10        5.98        9.63      1.45 o 
  -2   0  10       25.35       23.32      2.14 o 
  -1   0  10        6.22        6.08      1.27 o 
   0   0  10        6.44        2.73      1.57 o 
   1   0  10       45.46       47.05      6.10 o 
   2   0  10       51.66       36.98      2.82 o 
   3   0  10       16.80       19.95      2.46 o 
   4   0  10       57.63       57.19      3.39 o 
   5   0  10       34.68       35.56      4.81 o 
  -8   1  10        1.84        1.38      1.05 o 
  -7   1  10       29.18       31.91      2.60 o 
  -6   1  10        9.88       11.08      2.40 o 
  -5   1  10       19.83       17.24      2.75 o 
  -4   1  10       17.27       11.65      2.34 o 
  -3   1  10       24.67       24.44      3.22 o 
  -2   1  10        3.26        0.72      0.96 o 
  -1   1  10        0.07        0.51      1.26 o 
   0   1  10        0.77        0.71      0.91 o 
   1   1  10        3.30        0.59      1.23 o 
   2   1  10       31.69       26.52      2.47 o 
   3   1  10       52.41       57.30      4.87 o 
   4   1  10        5.97        7.02      2.62 o 
  -8   2  10        0.81        1.32      1.33 o 
  -7   2  10      125.20      137.00      5.22 o 
  -6   2  10        0.12       -0.32      0.92 o 
  -5   2  10      233.27      245.26      7.49 o 
  -4   2  10        2.31        1.79      1.00 o 
  -3   2  10        3.73        2.19      1.09 o 
  -2   2  10       22.37       17.40      2.00 o 
  -1   2  10       17.49       17.73      2.01 o 
   0   2  10        5.95        5.40      1.34 o 
   1   2  10       29.57       27.02      4.61 o 
   2   2  10       27.63       40.11      5.06 o 
   3   2  10       31.47       38.81      3.16 o 
  -7   3  10       18.92       19.84      3.02 o 
  -6   3  10       41.62       50.58      3.12 o 
  -5   3  10        4.00        4.16      1.49 o 
  -4   3  10        0.06       -0.24      0.86 o 
  -3   3  10        8.38        7.03      1.46 o 
  -2   3  10        6.48        9.37      1.61 o 
  -1   3  10        2.44        2.88      1.23 o 
   0   3  10        8.45        6.51      1.89 o 
   1   3  10       14.38       20.75      2.37 o 
   2   3  10        1.00        1.73      1.22 o 
  -6   4  10        6.47        3.10      1.31 o 
  -5   4  10       11.91       16.82      2.11 o 
  -4   4  10        1.64        0.61      1.04 o 
  -3   4  10        1.76        2.00      1.18 o 
  -2   4  10        0.11       -0.94      0.81 o 
  -1   4  10        1.57        0.89      1.13 o 
   0   4  10       13.23       12.92      1.99 o 
   3 -12  11        7.32        8.60      2.43 o 
  -1 -11  11       52.22       57.15      6.06 o 
   0 -11  11        4.09        3.22      3.60 o 
   1 -11  11       23.71       22.96      2.96 o 
   2 -11  11      138.94      155.89      8.42 o 
   3 -11  11       32.87       42.89      4.79 o 
   4 -11  11       22.89       24.13      3.49 o 
   5 -11  11       11.58        9.07      2.36 o 
   6 -11  11       27.73       26.99      3.79 o 
  -2 -10  11        5.22        3.73      1.42 o 
  -1 -10  11      320.31      329.90     10.75 o 
   0 -10  11      706.32      756.55     18.34 o 
   1 -10  11       83.06       82.60      5.78 o 
   2 -10  11       45.79       42.46      4.48 o 
   3 -10  11      112.60      107.30      6.52 o 
   4 -10  11      169.49      180.07      8.92 o 
   5 -10  11        0.30        0.23      1.33 o 
   6 -10  11       83.01       85.87      5.68 o 
  -3  -9  11       46.62       51.41      3.40 o 
  -2  -9  11       51.57       46.21      3.37 o 
  -1  -9  11       62.83       63.28      4.95 o 
   0  -9  11      289.78      270.63     11.74 o 
   1  -9  11        3.86        6.08      2.02 o 
   2  -9  11        0.13        0.54      1.26 o 
   3  -9  11        2.75        1.30      1.38 o 
   4  -9  11        0.74        0.13      1.25 o 
   5  -9  11        0.29        2.00      1.60 o 
   6  -9  11        2.43        3.18      1.70 o 
   7  -9  11        1.35        1.69      2.01 o 
  -4  -8  11        2.17        4.10      1.35 o 
  -3  -8  11        0.46        1.21      1.09 o 
  -2  -8  11       59.64       67.38      4.97 o 
  -1  -8  11      200.96      210.05      9.72 o 
   0  -8  11       13.27       11.46      2.43 o 
   1  -8  11       14.73       12.48      2.48 o 
   2  -8  11      104.43      108.97      6.32 o 
   3  -8  11       33.72       34.65      3.93 o 
   4  -8  11        2.99        3.78      1.58 o 
   5  -8  11        6.67        7.39      1.96 o 
   6  -8  11       13.31       12.85      1.82 o 
   7  -8  11        7.17        9.29      2.69 o 
  -5  -7  11        4.11        5.57      1.53 o 
  -4  -7  11       11.82       15.84      2.89 o 
  -3  -7  11       41.28       33.22      3.90 o 
  -2  -7  11        8.30        6.58      2.01 o 
  -1  -7  11        5.81        7.09      2.07 o 
   0  -7  11        7.08        7.56      1.96 o 
   1  -7  11        9.31       12.70      2.41 o 
   2  -7  11        1.11        1.99      1.43 o 
   3  -7  11       84.67       73.58      4.92 o 
   4  -7  11      100.69       88.78      3.86 o 
   5  -7  11        3.04        2.89      1.18 o 
   6  -7  11        5.17        5.95      2.25 o 
   7  -7  11       79.68       89.10      6.42 o 
  -6  -6  11       48.24       54.06      4.47 o 
  -5  -6  11        8.24        5.65      1.90 o 
  -4  -6  11        8.51        0.21      0.64 o 
  -3  -6  11        0.00        1.55      1.49 o 
  -2  -6  11       71.75       74.83      5.10 o 
  -1  -6  11       77.58       89.39      5.56 o 
   0  -6  11       59.02       55.62      4.32 o 
   1  -6  11       25.74       26.67      3.36 o 
   2  -6  11      312.98      310.43     12.31 o 
   3  -6  11      329.78      280.32      8.85 o 
   4  -6  11       11.24       14.46      2.60 o 
   5  -6  11        8.12        7.89      1.48 o 
   6  -6  11       31.22       29.53      4.13 o 
   7  -6  11       45.08       59.99      5.99 o 
  -6  -5  11       24.13       24.88      3.35 o 
  -5  -5  11        0.59        1.04      1.30 o 
  -4  -5  11        1.70        1.41      1.24 o 
  -3  -5  11        0.40        0.68      1.30 o 
  -2  -5  11        1.38        1.79      1.41 o 
  -1  -5  11        2.11        2.31      1.37 o 
   0  -5  11      119.79      122.30      6.55 o 
   1  -5  11      195.47      152.78      5.10 o 
   2  -5  11       39.48       52.73      2.84 o 
   3  -5  11       21.91       23.23      2.15 o 
   4  -5  11       52.20       41.68      2.70 o 
   5  -5  11       14.25       16.44      1.98 o 
   6  -5  11      153.45      187.51      9.68 o 
   7  -5  11      151.49      166.18      9.41 o 
  -7  -4  11       18.56       18.09      2.94 o 
  -6  -4  11       63.73       66.92      4.85 o 
  -5  -4  11       42.35       46.17      3.92 o 
  -4  -4  11       82.12       84.16      5.35 o 
  -3  -4  11       29.18       24.89      3.19 o 
  -2  -4  11        1.93        3.52      1.57 o 
  -1  -4  11       62.87       55.15      4.16 o 
   0  -4  11      103.86      104.13      5.59 o 
   1  -4  11       57.98       58.07      3.67 o 
   2  -4  11        1.68        0.00      0.84 o 
   3  -4  11        3.23        1.55      1.01 o 
   4  -4  11        0.95        2.50      1.03 o 
   5  -4  11       12.73       13.80      2.92 o 
   6  -4  11      104.32      101.70      6.91 o 
  -7  -3  11      132.85      158.56      7.94 o 
  -6  -3  11        0.02        1.95      1.38 o 
  -5  -3  11        4.70        3.02      1.56 o 
  -4  -3  11        0.62       -0.90      0.91 o 
  -3  -3  11        4.29        6.61      1.87 o 
  -2  -3  11        0.86        0.97      1.68 o 
  -1  -3  11       13.80       10.89      1.52 o 
   0  -3  11        5.73        5.90      1.25 o 
   1  -3  11       12.87       16.70      1.86 o 
   2  -3  11       22.11       18.49      1.99 o 
   3  -3  11       38.17       33.79      4.85 o 
   4  -3  11      118.15      143.68      7.10 o 
   5  -3  11        1.87        1.01      1.95 o 
   6  -3  11      127.23      156.72      9.02 o 
  -7  -2  11        8.40       11.86      2.47 o 
  -6  -2  11        7.07        9.52      2.16 o 
  -5  -2  11        1.75       -0.13      0.47 o 
  -4  -2  11        7.78        7.68      1.99 o 
  -3  -2  11        2.19        5.05      2.06 o 
  -2  -2  11       32.65       35.20      2.42 o 
  -1  -2  11        1.25        3.45      1.09 o 
   0  -2  11        5.25        3.53      1.12 o 
   1  -2  11        2.19        3.07      1.08 o 
   2  -2  11       11.75       10.92      1.67 o 
   3  -2  11        6.78        4.28      2.20 o 
   4  -2  11       48.61       50.11      3.14 o 
   5  -2  11        0.03       -0.93      1.67 o 
  -7  -1  11       12.91       16.34      2.82 o 
  -6  -1  11       77.10       94.91      5.92 o 
  -5  -1  11      107.71      121.49      6.74 o 
  -4  -1  11       58.52       67.18      3.25 o 
  -3  -1  11        0.07       -1.04      0.82 o 
  -2  -1  11       36.46       30.38      4.18 o 
  -1  -1  11        0.02        1.76      1.02 o 
   0  -1  11        0.02        1.44      0.97 o 
   1  -1  11       14.28       13.11      2.70 o 
   2  -1  11       23.02       21.46      2.22 o 
   3  -1  11       55.75       57.67      5.01 o 
   4  -1  11       43.21       52.33      4.60 o 
   5  -1  11       40.35       45.56      5.37 o 
  -7   0  11        7.28        7.84      2.16 o 
  -6   0  11        9.91       18.36      2.06 o 
  -5   0  11       21.81       25.91      2.34 o 
  -4   0  11        0.28        1.65      0.97 o 
  -3   0  11       22.27       20.81      2.29 o 
  -2   0  11        3.04        3.51      1.19 o 
  -1   0  11        1.05        0.27      0.87 o 
   0   0  11        5.23        1.77      1.10 o 
   1   0  11        5.08        4.25      2.03 o 
   2   0  11        2.55        3.47      1.24 o 
   3   0  11        5.34        6.45      1.54 o 
   4   0  11       66.86       74.41      6.10 o 
  -7   1  11        0.32        0.71      1.06 o 
  -6   1  11        3.57        2.12      1.48 o 
  -5   1  11       58.62       70.76      3.56 o 
  -4   1  11        0.01        0.47      1.55 o 
  -3   1  11        1.67        1.35      1.00 o 
  -2   1  11        1.20        1.23      0.95 o 
  -1   1  11        3.25        2.64      1.15 o 
   0   1  11        2.53        1.70      1.57 o 
   1   1  11       55.16       52.07      5.29 o 
   2   1  11        2.38        2.96      1.28 o 
   3   1  11        2.16        4.32      1.42 o 
  -6   2  11       18.60       22.33      2.47 o 
  -5   2  11        1.01        1.11      1.11 o 
  -4   2  11       46.96       45.04      3.12 o 
  -3   2  11       14.29       13.39      1.88 o 
  -2   2  11       17.07       17.07      2.11 o 
  -1   2  11        1.43       -0.72      0.85 o 
   0   2  11        5.82        2.79      1.24 o 
   1   2  11        5.09        5.59      3.31 o 
  -5   3  11        0.00       -0.35      0.75 o 
  -4   3  11       48.21       52.97      3.29 o 
  -3   3  11      126.53      135.67      5.62 o 
  -2   3  11       32.32       30.20      2.85 o 
  -1   3  11        4.98        3.69      3.12 o 
   1 -11  12       18.09       16.51      3.32 o 
   2 -11  12        4.44        6.37      2.28 o 
   3 -11  12       41.83       50.00      5.27 o 
  -1 -10  12        2.03        3.73      1.99 o 
   0 -10  12        0.02       -0.64      1.29 o 
   1 -10  12        3.83        7.77      2.33 o 
   2 -10  12        0.60        0.92      1.49 o 
   3 -10  12       42.55       47.59      4.91 o 
   4 -10  12       22.41       19.18      3.28 o 
   5 -10  12        5.08        3.95      1.94 o 
  -2  -9  12       11.81        8.29      2.34 o 
  -1  -9  12       24.11       27.16      3.82 o 
   0  -9  12       58.43       54.68      4.73 o 
   1  -9  12        4.85        8.00      2.25 o 
   2  -9  12      147.44      176.51      8.91 o 
   3  -9  12      132.29      127.38      7.29 o 
   4  -9  12      241.30      254.51     11.28 o 
   5  -9  12        3.94        4.23      1.79 o 
  -3  -8  12       10.09        9.96      2.59 o 
  -2  -8  12        7.69        6.52      2.20 o 
  -1  -8  12        2.02        1.12      1.51 o 
   0  -8  12       44.63       56.18      4.68 o 
   1  -8  12       10.71        7.71      2.26 o 
   2  -8  12      163.19      167.57      8.51 o 
   3  -8  12        0.60        1.90      1.57 o 
   4  -8  12        2.90        1.44      1.49 o 
   5  -8  12       75.88       77.18      5.35 o 
  -4  -7  12        2.41       -0.02      0.97 o 
  -3  -7  12       10.89       13.08      2.72 o 
  -2  -7  12       15.88       18.75      3.16 o 
  -1  -7  12        0.10       -0.20      1.16 o 
   0  -7  12       51.12       57.58      4.63 o 
   1  -7  12       61.00       70.19      5.09 o 
   2  -7  12        6.36        5.66      1.89 o 
   3  -7  12        3.04        3.64      1.69 o 
   4  -7  12        8.66        8.13      2.20 o 
   5  -7  12       86.06       96.80      4.25 o 
   6  -7  12       95.27      100.94      6.81 o 
  -5  -6  12       45.74       54.83      4.65 o 
  -4  -6  12        0.01       -0.57      1.21 o 
  -3  -6  12        0.35        0.90      1.30 o 
  -2  -6  12       17.37       15.72      2.85 o 
  -1  -6  12        2.56        1.37      1.37 o 
   0  -6  12        9.35       11.71      2.43 o 
   1  -6  12        0.47        1.17      1.44 o 
   2  -6  12        0.27        0.69      1.33 o 
   3  -6  12       35.87       36.02      3.86 o 
   4  -6  12        5.41        9.97      1.65 o 
   5  -6  12       42.81       47.84      3.09 o 
   6  -6  12        3.52        4.90      2.38 o 
  -5  -5  12       31.11       31.35      3.87 o 
  -4  -5  12        0.87        0.66      1.34 o 
  -3  -5  12        2.98        2.14      1.54 o 
  -2  -5  12       49.89       55.04      4.43 o 
  -1  -5  12       20.21       20.55      2.99 o 
   0  -5  12        1.87        1.24      1.33 o 
   1  -5  12        6.12        3.45      1.57 o 
   2  -5  12       10.65       14.25      2.03 o 
   3  -5  12       46.34       43.54      6.17 o 
   4  -5  12        8.29       10.40      1.71 o 
   5  -5  12      103.58      124.55      7.59 o 
   6  -5  12      125.11      162.34      9.13 o 
  -6  -4  12       24.93       37.55      4.28 o 
  -5  -4  12      152.01      122.05      6.93 o 
  -4  -4  12       87.22      112.62      6.71 o 
  -3  -4  12        6.88        7.42      2.10 o 
  -2  -4  12        5.33        7.50      2.05 o 
  -1  -4  12        9.30        8.47      2.15 o 
   0  -4  12        1.67        3.66      1.17 o 
   1  -4  12       12.80       10.64      1.60 o 
   2  -4  12       33.71       34.32      2.78 o 
   3  -4  12       12.81       10.33      2.40 o 
   4  -4  12       60.80       66.32      3.56 o 
   5  -4  12       23.79       25.38      3.98 o 
  -6  -3  12        2.24        2.23      1.65 o 
  -4  -3  12        0.85        0.52      1.26 o 
  -3  -3  12        8.07        7.60      2.04 o 
  -2  -3  12       39.19       32.49      3.78 o 
  -1  -3  12        1.08        0.95      1.94 o 
   0  -3  12        1.55        3.15      1.13 o 
   1  -3  12        6.06        7.62      1.51 o 
   2  -3  12        6.28        6.68      1.96 o 
   3  -3  12       22.02       25.38      3.50 o 
   4  -3  12        3.35        2.24      1.15 o 
   5  -3  12        1.10       -0.74      1.89 o 
  -6  -2  12       16.84       22.86      3.34 o 
  -5  -2  12       56.58       54.30      4.54 o 
  -4  -2  12       11.03       15.64      2.79 o 
  -3  -2  12        7.57       15.16      2.76 o 
  -2  -2  12       19.58       21.38      2.17 o 
  -1  -2  12       28.75       31.25      2.60 o 
   0  -2  12        1.06        1.16      0.97 o 
   1  -2  12        1.20        0.53      0.91 o 
   2  -2  12       57.93       60.55      3.42 o 
   3  -2  12        2.72        2.57      1.10 o 
   4  -2  12        1.17        2.68      2.20 o 
  -6  -1  12       27.04       25.51      3.55 o 
  -5  -1  12        5.89        7.79      2.20 o 
  -4  -1  12        4.31        4.34      1.29 o 
  -3  -1  12      126.95      143.15      6.32 o 
  -2  -1  12        0.12       -0.38      0.83 o 
  -1  -1  12        3.90        6.06      1.40 o 
   0  -1  12        0.73        0.28      0.95 o 
   1  -1  12       21.91       17.76      2.12 o 
   2  -1  12        9.74       15.12      3.18 o 
   3  -1  12       11.85       19.91      2.35 o 
  -5   0  12      192.93      225.54      7.27 o 
  -4   0  12        7.85        6.38      1.47 o 
  -3   0  12      115.90      121.12      4.92 o 
  -2   0  12      132.56      137.13      5.34 o 
  -1   0  12       68.55       83.11      5.74 o 
   0   0  12        5.94        3.46      2.88 o 
   1   0  12        0.58        0.87      1.94 o 
   2   0  12       70.55       73.73      3.95 o 
  -5   1  12       27.39       35.20      4.54 o 
  -4   1  12       16.03       22.48      2.47 o 
  -3   1  12        1.88        1.01      1.06 o 
  -2   1  12      113.77      116.73      4.97 o 
  -1   1  12        8.71        8.80      1.69 o 
   0   1  12        5.10        3.40      1.38 o 
  -1  -9  13       11.62       18.67      3.44 o 
   0  -9  13        6.22        8.56      2.44 o 
   1  -9  13        0.01        0.03      1.40 o 
   2  -9  13        0.41        2.38      1.71 o 
   3  -9  13        7.79       11.82      2.73 o 
  -2  -8  13       17.14       18.33      3.25 o 
  -1  -8  13       36.95       37.66      4.54 o 
   0  -8  13       33.73       41.23      4.68 o 
   1  -8  13       15.15       14.72      3.03 o 
   2  -8  13       45.70       53.77      4.66 o 
   3  -8  13       47.92       46.87      4.85 o 
   4  -8  13        9.34       11.04      2.52 o 
  -3  -7  13       42.79       41.90      4.72 o 
  -2  -7  13        4.47        3.04      1.77 o 
  -1  -7  13        7.03        8.47      2.51 o 
   0  -7  13        1.05        1.42      1.63 o 
   1  -7  13        6.39        8.98      2.29 o 
   2  -7  13        1.54        1.33      1.50 o 
   3  -7  13       19.78       18.78      3.09 o 
   4  -7  13        2.51        1.50      1.60 o 
  -3  -6  13        0.00       -1.64      1.22 o 
  -2  -6  13       30.68       28.96      3.91 o 
  -1  -6  13       14.66       15.41      2.81 o 
   0  -6  13       12.02       12.34      2.69 o 
   1  -6  13        0.66        0.69      1.33 o 
   2  -6  13       18.01       17.64      2.97 o 
   3  -6  13        2.97        2.13      1.53 o 
   4  -6  13        4.54        6.14      1.56 o 
  -4  -5  13        5.03        5.97      2.16 o 
  -3  -5  13       45.99       56.00      4.76 o 
  -2  -5  13        4.09        3.70      1.92 o 
  -1  -5  13       17.20       19.86      3.25 o 
   0  -5  13        0.02       -0.23      1.18 o 
   1  -5  13        8.63       11.28      2.51 o 
   2  -5  13       43.49       41.23      4.44 o 
   3  -5  13       10.00       11.05      1.82 o 
   4  -5  13       15.63       17.04      3.07 o 
  -4  -4  13        2.75        3.72      1.89 o 
  -3  -4  13       88.10      111.56      6.86 o 
  -2  -4  13       49.50       59.19      4.87 o 
  -1  -4  13        0.10        0.37      1.33 o 
   0  -4  13        0.00       -0.22      1.22 o 
   1  -4  13        0.81        1.18      1.02 o 
   2  -4  13       41.48       40.18      3.14 o 
   3  -4  13        8.80       11.32      1.89 o 
  -4  -3  13      134.36      160.49      8.57 o 
  -3  -3  13       43.00       50.93      4.52 o 
  -2  -3  13       66.63       71.62      5.36 o 
  -1  -3  13      338.07      382.73     15.29 o 
   0  -3  13        0.42        0.52      1.15 o 
   1  -3  13        0.26        0.60      1.02 o 
   2  -3  13        0.02        1.68      2.12 o 
   3  -3  13       18.12       17.70      2.27 o 
  -4  -2  13       20.47       24.11      3.60 o 
  -3  -2  13       28.28       45.04      4.80 o 
  -2  -2  13       41.45       38.65      4.24 o 
  -1  -2  13      158.27      176.35      6.24 o 
   0  -2  13       30.70       34.73      2.92 o 
   1  -2  13       44.60       44.06      3.34 o 
   2  -2  13        4.83        2.92      1.32 o 
  -3  -1  13      137.13      150.09      5.70 o 
  -2  -1  13       20.36       16.72      2.17 o 
  -1  -1  13       87.61      106.81      5.04 o 
   0  -1  13       25.97       30.74      2.88 o 
   0  -6  14      167.44      206.37     10.26 o 
   1  -6  14        6.09        8.49      2.48 o 
  -1  -5  14      295.73      313.49     13.57 o 
   0  -5  14        4.07        5.63      2.11 o 
   1  -5  14        0.20        0.41      1.51 o 
                                                 
